# Supplementary material for: Post-Translational Regulation via Clp Protease Is Critical for Survival of Mycobacterium tuberculosis
Source: PLoS Pathog. 2014 Mar 6;10(3):e1003994. doi: 10.1371/journal.ppat.1003994 (PMC3946367; doi:10.1371/journal.ppat.1003994)
Supplement: Table S2 — Complete list of proteins identified through quantitative proteomic profiling of clpP2-ID Msm in the presence and absence of ATc. List of all proteins identified through quantitative proteomic profiling of clpP2-ID Msm in the presence and absence of ATc with the following data included: NCBI protein accession number, Protein definition, Number peptides identified, Normalized median TMT intensity for wildtype Msm at 0 h (Reporter ion 126), 5 h (Reporter ion 127), 11 h (Reporter ion 128), Normalized median TMT intensity for Clp depleted strain at 0 h (Reporter ion 129), 5 h (Reporter ion 130), 11 h (Reporter ion 131), Mutant:wildtype ratio at 0 h, Mutant:wildtype ratio at 5 h, and Mutant:wildtype ratio at 11 h. (XLSX) [file ppat.1003994.s006.xlsx]

## Sheet: Sheet1
TABLE S2. Complete list of proteins identified through quantitative proteomic profiling of clpP2-ID Msm in the presence and absence of ATc
NCBI Protein Accession Number	NCBI Annotated Protein Definition	Number Peptides Identified	Normalized, Median Intensity: Reporter 126 (Wildtype, 0 hours)	Normalized, Median Intensity: Reporter 127 (Wildtype, 5 hours)	Normalized, Median Intensity: Reporter 128 (Wildtype, 11 hours)	Normalized, Median Intensity: Reporter 129 (Mutant, 0 hours)	Normalized, Median Intensity: Reporter 130 (Mutant, 5 hours)	Normalized, Median Intensity: Reporter 131 (Mutant, 11 hours)	Mutant:Wildtype Ratio (0 hours)	Mutant:Wildtype Ratio (5 hours)	Mutant:Wildtype Ratio (11 hours)
YP_884588.1	transmembrane protein, putative	2	228.5	304.665	347.692	529.316	5401.97	5320.27	2.316	17.731	15.3016
YP_887885.1	ATP-dependent protease La	9	1500	537.644	644.877	1308.32	9124.08	20441.5	0.872	16.97	31.6983
YP_888562.1	lipoyltransferase	2	572	104.906	145.661	351.495	1569.43	1988.94	0.615	14.96	13.6546
YP_887343.1	orro	2	3790	651.292	568.213	1372.81	5934.92	5119.5	0.362	9.113	9.00983
YP_889521.1	permease of the major facilitator superfamily protein	10	783.5	208.938	816.694	755.508	1888.77	1738.44	0.964	9.04	2.12863
YP_884837.1	Hsp20/alpha crystallin family protein	5	193	193.202	244.422	175.978	1603.11	3860.16	0.912	8.298	15.793
YP_886115.1	Fatty acid desaturase	4	1219	476.886	335.065	558.799	3632.58	2244.91	0.458	7.617	6.69993
YP_886285.1	transcription factor WhiB	7	9080	1975.73	1434.06	6016.42	13302.4	7619.93	0.663	6.733	5.31353
YP_885824.1	50S ribosomal protein L22	10	176000	24871.5	8284.19	77762	160311	127759	0.442	6.446	15.4221
YP_886199.1	F420-0--gamma-glutamyl ligase	2	4835	813.022	1591.9	3183.27	5180.26	6465.54	0.658	6.372	4.06153
YP_887337.1	hypothetical protein MSMEG_3019	10	1525	324.335	335.065	971.104	2033.73	2071.53	0.637	6.27	6.18246
YP_888583.1	hypothetical protein MSMEG_4306	3	1240	262.265	108.231	823.688	1628.69	1633.49	0.664	6.21	15.0927
YP_888841.1	hypothetical protein MSMEG_4572	6	3300	854.985	916.807	1689.76	5158.94	6004.69	0.512	6.034	6.54957
YP_889750.1	serine/threonine-protein kinase PknE	17	1750	495.681	340.026	1335.96	2779.86	1971.14	0.763	5.608	5.79704
YP_888931.1	oxidoreductase alpha (molybdopterin) subunit	14	6435	1958.25	1772.28	3814.39	10104.7	9787.28	0.593	5.16	5.52241
YP_885585.1	TROVE domain-containing protein	1	5350	4502.22	5330.38	13175.3	22938.1	45172.1	2.463	5.095	8.47445
YP_889314.1	malyl-CoA lyase	9	3170	710.739	1208.58	2745.63	3427.93	3257.86	0.866	4.823	2.69561
YP_887229.1	transcriptional regulator, GntR family protein	3	23400	5498.83	3815.15	14557.3	26349	23544.2	0.622	4.792	6.17125
YP_888942.1	hypothetical protein MSMEG_4681	9	934	686.261	827.066	620.991	3146.53	3120.98	0.665	4.585	3.77356
YP_885131.1	IS1137, transposase orfB	1	589	267.511	471.707	669.822	1219.39	1733.88	1.137	4.558	3.67575
YP_885853.1	50S ribosomal protein L18	5	35700	8672.24	4617.86	24784.3	39310.3	19346.4	0.694	4.533	4.18948
YP_890290.1	ribosomal protein L28	3	740	532.399	397.749	590.586	2396.14	1487.48	0.798	4.501	3.73975
YP_889219.1	two-component system sensor kinase	1	10700	1940.76	1307.79	13728.1	8697.72	6944.63	1.283	4.482	5.3102
YP_887797.1	putative secreted protein	2	10800	3033.54	2205.21	5670.92	12833.4	12912.8	0.525	4.231	5.8556
YP_888186.1	hypothetical protein MSMEG_3896	4	426.5	141.623	176.326	330.304	593.492	513.319	0.774	4.191	2.91119
YP_891115.1	hypothetical protein MSMEG_6920	3	266	150.365	245.324	384.203	618.221	380.54	1.444	4.111	1.55118
YP_889745.1	hypothetical protein MSMEG_5507	2	120	228.608	204.286	138.203	935.858	649.291	1.152	4.094	3.17834
YP_890272.1	cobalamin synthesis protein/P47K	2	750	6176.35	2435.2	1557.08	24814.1	11954.6	2.076	4.018	4.9091
YP_886110.1	transmembrane protein	3	4530	6469.21	8586.33	5002.94	25837.4	37962.8	1.104	3.994	4.4213
YP_885379.1	hypothetical protein MSMEG_0977	3	19100	7404.62	5492.73	17782.1	29418.8	26008.2	0.931	3.973	4.73502
YP_889430.1	alpha-methylacyl-CoA racemase, putative	8	3830	1232.65	1177.01	2206.64	4813.59	5630.54	0.576	3.905	4.78375
YP_888359.1	butyryl-CoA dehydrogenase	1	30200	6032.1	5862.52	52332.7	23023.4	17795.1	1.733	3.817	3.0354
YP_888187.1	proteasome component	9	8160	2535.23	3283.01	6974.63	9550.44	10768.3	0.855	3.767	3.28001
YP_888936.1	ATP-dependent Clp protease proteolytic subunit	1	216	104.906	108.231	110.562	385.429	661.611	0.512	3.674	6.11295
YP_887771.1	AMP-binding enzyme	5	1410	501.801	548.371	1253.04	1790.71	1861.64	0.889	3.569	3.39485
YP_887617.1	universal stress protein family protein, putative	4	5450	1320.07	1366.42	3662.37	4664.37	4302.75	0.672	3.533	3.14893
YP_885332.1	ErfK/YbiS/YcfS/YnhG family protein	10	497	739.151	900.122	436.72	2498.46	1451.44	0.879	3.38	1.61249
YP_885700.1	TnpC protein	1	5970	3365.74	3896.32	5878.22	11341.1	25916.9	0.985	3.37	6.65164
YP_886388.1	short chain dehydrogenase	8	3025	974.753	1402.49	1939.44	3244.59	9335.56	0.641	3.329	6.6564
YP_889845.1	spore protein	2	7605	11233.7	10642.7	8264.52	37349	47909.8	1.087	3.325	4.50165
YP_890530.1	cytochrome P450 107B1	3	1680	1932.02	2868.12	2856.19	6335.69	7108.9	1.7	3.279	2.47859
YP_889680.1	methionyl-tRNA synthetase	6	8650	2548.34	2340.5	6767.32	8177.57	8454.93	0.782	3.209	3.61245
YP_890261.1	2-hydroxy-6-ketonona-2,4-dienedioic acid hydrolase	6	2430	1028.95	1609.94	1575.51	3261.65	3107.29	0.648	3.17	1.93007
YP_889159.1	rhomboid family protein	3	2420	789.418	705.306	2340.23	2481.41	1359.72	0.967	3.143	1.92785
YP_889661.1	hypothetical protein MSMEG_5421	4	287.5	440.169	635.858	276.405	1325.98	3034.29	0.961	3.012	4.77196
YP_887804.1	hypothetical protein MSMEG_3500	8	4600	2098.12	2069.92	4063.16	6288.8	6278.46	0.883	2.997	3.03319
YP_887416.1	glucose-6-phosphate 1-dehydrogenase	13	1380	497.43	611.506	667.979	1475.2	1679.12	0.484	2.966	2.74588
YP_890470.1	hypothetical protein MSMEG_6251	3	4290	1862.08	1821.89	3703.83	5508.56	6415.35	0.863	2.958	3.52126
YP_889537.1	acyl-CoA synthetase	1	4040	1477.43	1533.27	4081.58	4357.39	3203.11	1.01	2.949	2.08907
YP_887239.1	aldo/keto reductase	1	120	1626.04	1614.45	2948.32	4732.58	4946.11	24.569	2.91	3.06366
YP_886323.1	hypothetical protein MSMEG_1957	18	894.5	750.079	942.512	740.306	2178.69	2710.32	0.828	2.905	2.87564
YP_884783.1	hypothetical protein MSMEG_0370	17	5670	2640.14	1794.83	5620.24	7606.24	7893.7	0.991	2.881	4.39802
YP_890805.1	ATP-binding protein	4	2025	846.68	1100.35	1796.63	2421.72	2920.21	0.887	2.86	2.6539
YP_886528.1	superfamily protein I DNA or RNA helicase	4	11720	3552.38	3130.13	8889.65	10128.2	9737.55	0.759	2.851	3.11091
YP_889373.1	hypothetical protein MSMEG_5127	6	677	583.54	662.464	863.306	1654.27	2345.3	1.275	2.835	3.54026
YP_890257.1	hypothetical protein MSMEG_6033	6	703	818.268	948.375	678.575	2319.39	1874.41	0.965	2.835	1.97645
YP_886128.1	endonuclease VIII and DNA n-glycosylase with an AP lyase activity	1	2430	1835.86	2281.87	4081.58	5201.58	6214.58	1.68	2.833	2.72346
YP_889001.1	clavaldehyde dehydrogenase	2	10790	3151.55	4496.1	6822.6	8761.68	9933.29	0.632	2.78	2.20931
YP_884446.1	putative septation inhibitor protein	3	2300	1162.71	1397.98	2128.32	3231.8	2874.59	0.925	2.78	2.05624
YP_890299.1	transcriptional regulator, CarD family protein	40	1350	697.626	701.247	990.452	1858.93	2071.53	0.734	2.665	2.95406
YP_888640.1	hypothetical protein MSMEG_4365	2	676.5	576.984	650.739	772.092	1526.37	2111.68	1.141	2.645	3.24505
YP_888514.1	transmembrane protein	2	68250	79291.5	87577	53208	209086	228233	0.78	2.637	2.60608
YP_888491.1	glutamine amidotransferase	3	15700	5254.05	4392.38	12069.7	13814	11498.3	0.769	2.629	2.61779
YP_885452.1	hexapeptide transferase family protein	18	2755	1792.15	1988.75	2717.99	4707	5516.47	0.987	2.626	2.77384
YP_886165.1	dehydrogenase	1	588	143.372	427.513	592.429	362.405	280.158	1.008	2.528	0.655321
YP_889350.1	indolepyruvate ferredoxin oxidoreductase	10	2565	1897.05	1411.51	3381.36	4792.28	5165.13	1.318	2.526	3.65928
YP_885199.1	hypothetical protein MSMEG_0794	1	7370	4965.56	8892.99	5242.49	12364.4	12228.4	0.711	2.49	1.37506
YP_887869.1	FadD16 protein	4	4710	3330.77	3887.3	4551.47	8279.89	8833.65	0.966	2.486	2.27244
YP_888615.1	NAD/mycothiol-dependent formaldehyde dehydrogenase	50	3300	1687.24	1803.85	2197.42	4169.79	5940.81	0.666	2.471	3.2934
YP_886244.1	S30AE family protein	1	9300	10315.8	15603.3	9130.59	25325.7	30844.8	0.982	2.455	1.97681
YP_885675.1	TPR repeat-containing protein	3	1360	591.845	928.983	1234.61	1449.62	1551.36	0.908	2.449	1.66996
YP_889261.1	hypothetical protein MSMEG_5010	2	2273.5	2304.44	2523.14	2727.66	5614.3	7446.55	1.2	2.436	2.95131
YP_884959.1	ISMsm5, transposase	10	1730	1289.47	1065.17	1833.49	3138	4695.16	1.06	2.434	4.40788
YP_885614.1	ISMsm6, transposase	2	2347.5	2516.87	1933.28	2551.68	6101.2	7711.19	1.087	2.424	3.98866
YP_884473.1	hypothetical protein MSMEG_0055	2	3055	1276.36	1781.3	3367.54	3086.84	4800.1	1.102	2.418	2.69471
YP_884796.1	hypothetical protein MSMEG_0383	10	644	477.76	1470.14	395.26	1151.17	650.66	0.614	2.41	0.442584
YP_887260.1	NAD dependent epimerase/dehydratase family protein	3	12700	5629.96	5844.48	12254	13472.9	9764.47	0.965	2.393	1.67072
YP_887795.1	hypothetical protein MSMEG_3491	6	3495	1870.83	4153.37	2962.14	4446.92	4676.91	0.848	2.377	1.12605
YP_891092.1	replicative DNA helicase	8	5955	2723.19	4951.57	4924.62	6403.91	15180.6	0.827	2.352	3.0658
YP_887087.1	hypothetical protein MSMEG_2756	7	941	771.06	983.099	1041.13	1807.76	2619.07	1.106	2.345	2.66409
YP_886830.1	D-lactate dehydrogenase	1	212	104.906	108.231	181.506	245.583	204.415	0.856	2.341	1.88869
YP_886345.1	hypothetical protein MSMEG_1981	3	120	219.429	108.231	110.562	511.631	377.803	0.921	2.332	3.4907
YP_885429.1	monooxygenase	31	1030	858.482	1470.14	1151.69	1995.36	2619.07	1.118	2.324	1.78151
YP_888563.1	lipoyl synthase	4	10950	6976.26	9064.35	9766.32	16201.6	15650.5	0.892	2.322	1.7266
YP_889372.1	FO synthase	4	1820	1128.61	1350.63	1907.2	2596.53	3741.52	1.048	2.301	2.7702
YP_888098.1	hypothetical protein MSMEG_3806	6	5155	3304.54	3476.92	4486.98	7563.61	9413.13	0.87	2.289	2.70732
YP_886850.1	lactate 2-monooxygenase	2	3095	1599.82	761.225	2644.28	3649.63	4101.99	0.854	2.281	5.38867
YP_885727.1	ribosomal protein L33	40	5720	2207.4	1591.9	5002.94	5018.25	4772.73	0.875	2.273	2.99813
YP_888037.1	GTP-binding protein EngA	8	2605	1175.82	1170.7	2335.62	2647.69	2568.88	0.897	2.252	2.19431
YP_885528.1	heat shock protein HtpX	1	571	581.355	901.926	589.665	1304.66	1806.88	1.033	2.244	2.00336
YP_890529.1	saccharopine dehydrogenase	3	8130	7990.35	8938.08	9130.59	17907.1	31757.3	1.123	2.241	3.55304
YP_887529.1	ABC-type molybdenum transport system, ATPase component/photorepair protein PhrA	3	21300	10927.7	21014.9	55281.1	24387.7	15787.4	2.595	2.232	0.75125
YP_886211.1	rubredoxin	1	12900	3374.48	10282	13451.7	7478.34	3924.04	1.043	2.216	0.381643
YP_888108.1	excinuclease ABC subunit B	11	2060	2474.04	2236.78	2423.15	5457.4	6962.89	1.176	2.206	3.11291
YP_887936.1	inositol-5-monophosphate dehydrogenase	16	193.5	104.906	120.858	166.765	230.234	320.767	0.862	2.195	2.65408
YP_885030.1	PPE family protein	2	120	104.906	108.231	150.641	228.528	136.885	1.255	2.178	1.26475
YP_890280.1	cadmium transporting P-type ATPase	2	1880	4365.84	2768.91	1805.85	9332.15	5393.27	0.961	2.138	1.94779
YP_891101.1	hypothetical protein MSMEG_6901	2	7530	7015.6	7598.72	7614.97	14752	21673.5	1.011	2.103	2.85225
YP_884953.1	ANTAR domain-containing protein	6	9960	5940.31	6272.89	11254.3	12108.6	10590.3	1.13	2.038	1.68827
YP_889351.1	ABC transporter ATP-binding protein	2	6215	5485.72	5303.32	9591.26	11128	16234.6	1.543	2.029	3.06121
YP_885118.1	chaperone protein DnaJ	17	1570	2194.29	2750.87	2155.96	4451.19	5329.39	1.373	2.029	1.93735
YP_888525.1	1-acylglycerol-3-phosphate O-acyltransferase	3	3360	2954.86	3120.66	3565.63	5986.08	8559.88	1.061	2.026	2.74297
YP_887058.1	recombination regulator RecX	3	6600	3619.26	2471.28	4920.01	7333.37	6634.36	0.745	2.026	2.68459
YP_890829.1	hypothetical protein MSMEG_6620	1	5880	5061.72	7287.56	6440.24	10232.6	17247.5	1.095	2.022	2.36671
YP_891139.1	chromosomal replication initiation protein	4	5455	2570.2	2254.81	2925.29	5184.53	5730.92	0.536	2.017	2.54164
YP_887414.1	6-phosphogluconolactonase	6	2485	1311.33	1379.95	2413.94	2639.16	3499.69	0.971	2.013	2.53611
YP_890515.1	aldehyde dehydrogenase	1	28400	15910.8	13077.9	54083.3	31976.9	17247.5	1.904	2.01	1.31883
YP_887418.1	transketolase	38	3555	1835.86	2029.33	2460.01	3666.69	4435.08	0.692	1.997	2.18548
YP_889739.1	hypothetical protein MSMEG_5501	4	375	303.791	276.891	293.45	605.856	776.594	0.783	1.994	2.80469
YP_884479.1	ftsk/SpoIIIE family protein	10	5210	3396.34	2976.35	4767.99	6740.74	6077.7	0.915	1.985	2.04199
YP_888505.1	cell division protein FtsW	3	7820	6093.3	6097.02	7905.19	12023.3	11954.6	1.011	1.973	1.96073
YP_885244.1	hypothetical protein MSMEG_0840	5	7770	5315.24	5366.46	8973.96	10488.4	7747.69	1.155	1.973	1.44373
YP_888494.1	DivIVA protein	9	1380	944.155	2354.03	4339.56	1858.93	5256.39	3.145	1.969	2.23293
YP_886300.1	ATP-binding protein	5	5930	5638.7	6069.96	6007.21	11085.3	12228.4	1.013	1.966	2.01458
YP_890074.1	adenylosuccinate lyase	5	4870	2788.75	3093.6	3989.45	5474.45	4927.86	0.819	1.963	1.59292
YP_888914.1	AP endonuclease, family protein 2	3	1120	483.442	733.265	2109.89	946.517	461.759	1.884	1.958	0.629729
YP_886325.1	hypothetical protein MSMEG_1959	24	2005	3252.09	2665.19	2409.33	6322.9	6753	1.202	1.944	2.53378
YP_885631.1	hypothetical protein MSMEG_1240	2	1193	625.94	460.884	1206.97	1216.4	1295.85	1.012	1.943	2.81165
YP_886346.1	acyl-CoA synthase	4	738	586.163	583.546	843.497	1130.28	1259.34	1.143	1.928	2.15809
YP_885044.1	PAP2 superfamily protein	2	2860	2307.93	2493.82	2994.39	4417.08	4649.53	1.047	1.914	1.86442
YP_889176.1	methylmalonyl-CoA epimerase	11	6100	2876.18	2823.03	4486.98	5482.98	3422.13	0.736	1.906	1.21222
YP_888042.1	SpoOJ regulator protein	3	4080	2001.96	2345.01	3132.59	3811.65	3604.64	0.768	1.904	1.53716
YP_885189.1	acetate kinase	4	3475	1560.48	1583.33	2529.11	2967.46	3686.77	0.728	1.902	2.32849
YP_887489.1	lipoprotein signal peptidase	2	28150	10359.5	11499.6	13636	19612.5	16015.5	0.484	1.893	1.39271
YP_889941.1	hypothetical protein MSMEG_5708	6	194	134.63	141.602	144.191	254.11	177.038	0.743	1.887	1.25025
YP_884496.1	hypothetical protein MSMEG_0080	2	220.5	104.906	156.033	229.416	196.978	174.757	1.04	1.878	1.12
YP_887263.1	Holliday junction DNA helicase motor protein	2	16350	7038.76	8407.75	15815	13212.9	10280.1	0.967	1.877	1.22269
YP_884490.1	IS1549, transposase	7	3380	3085.99	3283.01	3666.98	5781.43	8386.49	1.085	1.873	2.55451
YP_889337.1	hypothetical protein MSMEG_5087	3	7360	7981.61	6547.98	11332.6	14922.6	18707.6	1.54	1.87	2.85701
YP_891095.1	30S ribosomal protein S18	28	5505	3278.32	3833.18	5845.97	6067.09	4467.02	1.062	1.851	1.16535
YP_889024.1	low temperature requirement protein LtrA	1	6740	6040.84	6575.04	7536.65	11170.6	10038.2	1.118	1.849	1.52672
YP_887470.1	band 7 protein	7	3080	2089.38	1533.27	2939.11	3845.76	4252.56	0.954	1.841	2.77352
YP_888180.1	proteasome component	16	2960	2159.32	2133.05	2671.92	3956.61	4544.58	0.903	1.832	2.13055
YP_891134.1	R3H domain-containing protein	7	975	607.581	440.14	921.351	1108.53	584.955	0.945	1.825	1.32902
YP_890366.1	hypothetical protein MSMEG_6145	3	1730	1223.9	1325.83	1676.86	2234.12	2454.81	0.969	1.825	1.85152
YP_887498.1	threonine dehydratase	5	12400	9441.55	8153.41	17321.4	17224.9	12593.4	1.397	1.824	1.54456
YP_890781.1	hypothetical protein MSMEG_6569	5	564	1451.2	586.252	466.204	2643.43	530.201	0.827	1.822	0.904392
YP_887436.1	DNA-binding protein	3	120	156.485	202.031	110.562	282.25	167.912	0.921	1.804	0.83112
YP_887284.1	GTP pyrophosphokinase	11	1900	1110.26	1100.35	2423.15	1995.36	2482.18	1.275	1.797	2.25581
YP_890289.1	50S ribosomal protein L33	2	35300	139875	45276.7	37406.8	251125	89249	1.06	1.795	1.97119
YP_885028.1	ftsk/SpoIIIE family protein	3	1340	854.985	817.145	1787.42	1534.89	1670	1.334	1.795	2.0437
YP_888910.1	carbohydrate kinase, PfkB, putative	5	5170	2106.86	1966.2	4376.42	3777.54	3969.67	0.847	1.793	2.01896
YP_887787.1	mosc domain-containing protein	5	957	747.456	745.892	866.07	1338.77	2190.16	0.905	1.791	2.9363
YP_886224.1	putative transposition helper protein	2	356.5	438.42	472.158	478.181	784.501	1392.58	1.341	1.789	2.94939
YP_888046.1	thiamin pyrophosphokinase catalytic subunit	5	1620	1687.24	1470.14	1713.71	3018.62	3148.36	1.058	1.789	2.14154
YP_889485.1	fructose 1,6-bisphosphatase II	16	1150	706.368	758.97	1105.62	1262.02	1341.47	0.961	1.787	1.76749
YP_886017.1	ATP/GTP-binding protein	3	2210	1110.26	1001.14	1787.42	1978.31	2664.7	0.809	1.782	2.66167
YP_889426.1	hypothetical protein MSMEG_5180	4	8710	6084.55	6331.52	7292.49	10829.5	12593.4	0.837	1.78	1.98901
YP_888675.1	alcohol dehydrogenase, zinc-containing	1	408	222.925	329.203	377.754	396.514	563.054	0.926	1.779	1.71036
YP_888800.1	phosphoadenosine phosphosulfate reductase	3	9730	7343.43	7395.79	9305.64	13046.6	11863.4	0.956	1.777	1.60407
YP_888796.1	salicylate synthase MbtI	1	1990	1757.18	2354.03	2413.94	3112.42	2755.95	1.213	1.771	1.17074
YP_887339.1	recombination factor protein RarA	2	480	256.583	279.146	384.203	448.53	536.589	0.8	1.748	1.92225
YP_888005.1	3-alpha-hydroxysteroid dehydrogenase	5	318	288.492	455.472	328.922	503.956	563.054	1.034	1.747	1.2362
YP_888200.1	hypothetical protein MSMEG_3909	1	371	404.763	450.061	501.215	706.051	348.601	1.351	1.744	0.774563
YP_885138.1	chaperone ClpB	37	5080	3016.05	2777.93	4744.96	5261.27	5612.29	0.934	1.744	2.02031
YP_890349.1	hypothetical protein MSMEG_6129	3	473	238.661	313.87	482.788	413.568	491.874	1.021	1.733	1.56712
YP_884829.1	hypothetical protein MSMEG_0416	2	7585	7098.65	12478.1	7766.99	12262.1	15531.9	1.024	1.727	1.24473
YP_885937.1	ribosomal protein S9	23	16400	7658.15	6944.83	7085.19	13217.1	11133.3	0.432	1.726	1.60311
YP_888928.1	IolE protein	1	2050	1084.03	974.08	3556.41	1867.45	1359.72	1.735	1.723	1.39591
YP_886251.1	2Fe-2S iron-sulfur cluster binding domain-containing protein	2	6610	7290.97	6281.91	6624.51	12535	13916.6	1.002	1.719	2.21535
YP_890519.1	DNA polymerase LigD polymerase subunit	2	3575	3090.36	5271.75	3579.45	5308.17	5959.06	1.001	1.718	1.13038
YP_888154.1	pyridoxamine 5'-phosphate oxidase family protein	11	1860	1276.36	1488.18	2082.25	2191.49	3285.24	1.119	1.717	2.20756
YP_888564.1	integral membrane protein	23	3660	3426.93	2687.74	2902.26	5883.75	4489.83	0.793	1.717	1.67049
YP_886761.1	hypothetical protein MSMEG_2421	5	1040	814.771	894.71	1206.97	1398.46	1533.11	1.161	1.716	1.71353
YP_885865.1	preprotein translocase subunit SecY	7	6530	6810.16	6457.79	7223.39	11682.2	6141.58	1.106	1.715	0.951034
YP_884815.1	linear gramicidin synthetase subunit D	18	2250	1363.78	1190.54	1985.51	2336.45	2345.3	0.882	1.713	1.96994
YP_886099.1	putative transposase	4	3820	2771.27	2642.64	3648.55	4741.11	5767.42	0.955	1.711	2.18245
YP_887026.1	N-acetylglutamate synthase	3	1020	882.96	1019.18	1335.96	1509.31	2044.15	1.31	1.709	2.00569
YP_885159.1	hypothetical protein MSMEG_0753	3	5510	5804.8	5429.59	5325.41	9891.53	5940.81	0.966	1.704	1.09415
YP_887557.1	response regulator	13	3900	3409.45	3706.91	3519.56	5789.96	4343.82	0.902	1.698	1.17182
YP_886389.1	hypothetical protein MSMEG_2027	32	2525	1503.65	1826.4	2478.43	2545.36	3358.25	0.982	1.693	1.83873
YP_889912.1	putative DNA-binding protein	1	681	361.926	303.949	667.058	610.546	500.087	0.98	1.687	1.6453
YP_886875.1	MarR-family protein transcriptional regulator	3	1930	1582.33	1425.04	1778.21	2669.01	1898.14	0.921	1.687	1.33199
YP_884801.1	macrocin-O-methyltransferase	1	705	284.121	407.67	538.069	477.522	1231.97	0.763	1.681	3.02196
YP_890812.1	hypothetical protein MSMEG_6601	4	14010	6862.61	8027.14	10231.6	11533	13884.7	0.73	1.681	1.72972
YP_889195.1	hypothetical protein MSMEG_4943	2	1835	1634.79	1416.02	1911.8	2745.75	2053.28	1.042	1.68	1.45003
YP_890273.1	secreted protein	12	2105	5992.76	3287.52	2510.68	10062.1	3782.59	1.193	1.679	1.15059
YP_885639.1	hypothetical protein MSMEG_1248	1	3940	4572.16	3742.99	3639.34	7648.88	11589.6	0.924	1.673	3.09635
YP_888097.1	hypothetical protein MSMEG_3804	3	82400	71423.6	118152	80986.7	119381	134147	0.983	1.671	1.13538
YP_887099.1	OB-fold nucleic acid binding domain-containing protein	3	3980	3767.88	3941.41	4597.54	6293.06	7181.9	1.155	1.67	1.82216
YP_886045.1	succinate dehydrogenase iron-sulfur subunit	22	12200	6818.9	6033.88	10549.5	11383.8	8911.22	0.865	1.669	1.47686
YP_885117.1	co-chaperone GrpE	28	1745	1940.76	1253.68	1543.26	3223.27	5009.99	0.884	1.661	3.99624
YP_886614.1	hydrogenase-2, small subunit	2	11475	3444.42	3314.58	12622.5	5713.21	11375.1	1.1	1.659	3.43186
YP_885909.1	cutinase	11	1200	1110.26	1154.46	1031.91	1841.87	1870.76	0.86	1.659	1.62046
YP_889173.1	TPR repeat-containing protein	4	58200	48956.2	58309.5	64586.7	80965.6	87150.1	1.11	1.654	1.49461
YP_885080.1	S-(hydroxymethyl)glutathione dehydrogenase	5	1560	458.09	567.311	801.575	755.508	873.327	0.514	1.649	1.53941
YP_885900.1	hypothetical protein MSMEG_1518	3	14200	10140.9	12446.6	18334.9	16628	10403.3	1.291	1.64	0.835834
YP_887102.1	TrkA protein	1	1970	1197.68	1379.95	1640	1961.25	2682.95	0.832	1.638	1.94424
YP_888751.1	hypothetical protein MSMEG_4479	3	287	317.341	246.226	247.843	519.305	563.054	0.864	1.636	2.28674
YP_886452.1	D-aminopeptidase	3	1230	1153.97	1163.48	1944.05	1884.51	2071.53	1.581	1.633	1.78045
YP_885651.1	hypothetical protein MSMEG_1260	7	1360	961.639	965.06	1354.39	1569	1350.6	0.996	1.632	1.3995
YP_890647.1	hypothetical protein MSMEG_6434	10	7795	5372.07	4784.71	7071.37	8757.41	8336.3	0.907	1.63	1.74228
YP_888274.1	transcriptional regulator, AsnC family protein	1	386	301.605	318.38	458.833	491.166	464.497	1.189	1.629	1.45894
YP_890214.1	hypothetical protein MSMEG_5988	3	120	104.906	108.231	110.562	170.544	109.508	0.921	1.626	1.0118
YP_885636.1	phosphoadenosine phosphosulfate reductase	9	1260	1127.74	1109.37	1372.81	1833.34	3257.86	1.09	1.626	2.93668
YP_888196.1	tRNA (adenine-N(1)-)-methyltransferase	1	489	389.027	329.203	765.643	631.011	728.228	1.566	1.622	2.2121
YP_889469.1	hypothetical protein MSMEG_5223	2	1000.5	740.025	781.969	874.362	1200.2	1018.88	0.874	1.622	1.30297
YP_890454.1	thiopurine S-methyltransferase (tpmt) superfamily protein	10	164.5	212.435	319.733	199.012	344.498	498.262	1.21	1.622	1.55837
YP_890277.1	hypothetical protein MSMEG_6054	2	361.5	385.53	504.627	510.428	625.042	653.854	1.412	1.621	1.29572
YP_884941.1	short chain dehydrogenase	1	17700	13113.3	17136.6	23125.9	21232.7	34221.3	1.307	1.619	1.99697
YP_887266.1	polyketide cyclase	1	1060	790.293	829.771	939.778	1279.08	1450.98	0.887	1.618	1.74865
YP_886176.1	RNA polymerase sigma factor SigF	1	25700	18271.1	18850.2	27548.4	29504	28563.3	1.072	1.615	1.51528
YP_885907.1	50S ribosomal protein L17	48	7275	4292.41	3364.18	5896.65	6932.6	7578.87	0.811	1.615	2.25281
YP_886208.1	cationic amino acid transporter	2	1732.5	1669.76	2308.93	1782.81	2690.33	3198.55	1.029	1.611	1.38529
YP_888960.1	NAD-glutamate dehydrogenase	19	6270	5018.01	5456.65	7075.98	8075.24	7683.81	1.129	1.609	1.40816
YP_888148.1	hypothetical protein MSMEG_3857	2	10680	6281.25	6773.46	8140.14	10087.7	12470.2	0.762	1.606	1.84104
YP_886308.1	ATP-dependent DNA helicase	2	1820	1103.26	1290.2	1944.05	1769.39	3020.6	1.068	1.604	2.34118
YP_885799.1	pyridine nucleotide-disulphide oxidoreductase	10	341	349.687	409.474	401.248	559.383	574.917	1.177	1.6	1.40404
YP_890287.1	ribosomal protein S18	7	4200	3575.55	2525.39	2929.9	5713.21	2445.68	0.698	1.598	0.968436
YP_887898.1	hypothetical protein MSMEG_3595	2	8995	4567.79	4464.53	11963.7	7299.27	13141	1.33	1.598	2.94341
YP_884999.1	putative rhamnose tranport protein, MFS family protein	1	250	444.103	340.928	316.023	708.609	673.474	1.264	1.596	1.97542
YP_884651.1	putative transmembrane protein	2	8695	7146.73	6764.44	7674.85	11383.8	9093.73	0.883	1.593	1.34434
YP_886127.1	anti-sigm factor, ChrR	3	6450	5254.05	6250.34	6956.2	8365.16	11680.9	1.078	1.592	1.86883
YP_886733.1	NAD(P)H-dependent glycerol-3-phosphate dehydrogenase	5	2410	1521.14	1199.56	4201.36	2421.72	1688.25	1.743	1.592	1.40739
YP_886101.1	ISMsm1, transposase orfA	5	8100	4808.2	5862.52	14649.5	7648.88	753.78	1.809	1.591	0.128576
YP_889771.1	ATP-dependent DNA helicase PcrA	6	3020	2067.52	2020.31	2427.76	3287.23	3549.89	0.804	1.59	1.7571
YP_887534.1	tryptophan synthase subunit beta	10	15100	8042.8	8351.83	16584.3	12790.8	11963.8	1.098	1.59	1.43247
YP_885583.1	hypothetical protein MSMEG_1191	1	6500	10578	5619	8375.08	16798.5	7090.65	1.288	1.588	1.26191
YP_890028.1	amidophosphoribosyltransferase	3	6280	6880.09	7161.29	6974.63	10914.8	12867.2	1.111	1.586	1.79677
YP_884626.1	ABC transporter, ATP-binding protein	3	5800	4056.37	4690.01	5297.77	6429.49	6972.01	0.913	1.585	1.48657
YP_887507.1	transcriptional regulator, TetR family protein	1	500	463.335	529.43	574.923	729.927	623.283	1.15	1.575	1.17727
YP_890809.1	hydrolase of the alpha/beta superfamily protein	3	10400	6233.17	7485.98	11609	9806.26	7921.08	1.116	1.573	1.05812
YP_890956.1	ABC transporter ATPase	1	27800	23603.9	23901	27916.9	37093.2	46267.1	1.004	1.571	1.93578
YP_885457.1	phosphohydrolase	12	1006	691.943	799.106	924.576	1087.22	1136.15	0.919	1.571	1.42177
YP_888174.1	5'-3' exonuclease	1	16800	16347.9	16415	18334.9	25666.8	29202.1	1.091	1.57	1.77899
YP_887931.1	ComA operon protein 2	6	3745	2675.11	3165.76	3100.35	4199.64	5479.96	0.828	1.57	1.73101
YP_886218.1	selenocysteine synthase	1	19200	12501.3	12717.2	22757.4	19612.5	18981.4	1.185	1.569	1.49258
YP_887840.1	hypothetical protein MSMEG_3537	3	3010	2727.56	3075.57	3104.95	4280.64	3586.39	1.032	1.569	1.16609
YP_887338.1	hypothetical protein MSMEG_3020	4	2400	1089.71	1298.77	2215.85	1705.44	2190.16	0.923	1.565	1.68633
YP_884785.1	3-ketoacyl-(acyl-carrier-protein) reductase	34	2960	2102.49	2836.56	2427.76	3287.23	5206.19	0.82	1.563	1.83539
YP_884667.1	tRNA (guanine-N(7))-methyltransferase	1	1260	764.066	630.446	1059.55	1193.81	1460.11	0.841	1.562	2.31599
YP_888155.1	cobaltochelatase	2	3065	2299.19	1898.55	3243.16	3583.97	3536.2	1.058	1.559	1.86257
YP_889306.1	magnesium and cobalt transport protein CorA	2	3620	2788.75	2940.28	2939.11	4348.86	4398.57	0.812	1.559	1.49597
YP_885897.1	two-component sensor histidine kinase	6	8640	6923.8	4865.89	10088.8	10786.9	10403.3	1.168	1.558	2.138
YP_886447.1	transporter, small conductance mechanosensitive ion channel (MscS) family protein	2	65635	53572.1	44262	76158.9	83485.4	63496.4	1.16	1.558	1.43456
YP_890414.1	ion-transporting ATPase	12	3240	2919.89	4216.5	2690.34	4549.25	5844.99	0.83	1.558	1.38622
YP_887949.1	transcriptional regulator, MerR family protein	4	7170	6652.8	6886.2	7384.63	10360.5	12274	1.03	1.557	1.78241
YP_890433.1	GatB/Yqey domain-containing protein	9	5570	5533.8	7368.73	6126.98	8612.45	9764.47	1.1	1.556	1.32512
YP_889470.1	4-hydroxy-3-methylbut-2-enyl diphosphate reductase	9	3180	3103.47	3761.03	3197.09	4826.38	5347.64	1.005	1.555	1.42186
YP_889089.1	putative acyl-CoA dehydrogenase	4	751.5	399.955	322.438	539.912	621.205	493.699	0.718	1.553	1.53114
YP_888460.1	phosphoribosyl-ATP pyrophosphatase	3	1790	1302.58	1821.89	1658.43	2020.94	2646.44	0.926	1.551	1.45258
YP_889563.1	glutamine ABC transporter, ATP-binding protein	5	1480	1110.26	1199.56	3851.25	1722.49	1852.51	2.602	1.551	1.54432
YP_887083.1	RNA polymerase sigma factor SigB	6	11655	9804.35	11914.4	10098	15199.7	18776.1	0.866	1.55	1.57591
YP_886344.1	hypothetical protein MSMEG_1980	1	1040	810.4	835.183	1087.19	1253.5	1889.01	1.045	1.547	2.2618
YP_887085.1	hypothetical protein MSMEG_2754	28	2200	1875.2	2354.03	2782.48	2899.24	3691.33	1.265	1.546	1.56809
YP_887072.1	hypothetical protein MSMEG_2739	19	1990	2045.67	1876.01	2100.68	3163.58	2801.58	1.056	1.546	1.49338
YP_885470.1	short chain dehydrogenase	7	1270	1180.19	1145.45	1897.98	1824.82	1925.52	1.494	1.546	1.68102
YP_887076.1	transcriptional regulator NrdR	4	2430.5	1713.47	2227.76	2074.42	2648.12	3243.26	0.853	1.545	1.45584
YP_889773.1	chorismate mutase	5	2670	2185.54	2209.72	2128.32	3376.76	5320.27	0.797	1.545	2.40767
YP_886252.1	Fatty acid desaturase	2	67550	45983.8	41669	45883.3	70860.9	112702	0.679	1.541	2.7047
YP_887453.1	thioredoxin	22	3440	2919.89	3508.49	4371.81	4493.82	5680.73	1.271	1.539	1.61914
YP_887000.1	hypothetical protein MSMEG_2663	2	7315	5320.05	9109.45	7699.73	8181.83	15586.6	1.053	1.538	1.71104
YP_889349.1	hypothetical protein MSMEG_5101	3	591	542.015	594.369	644.024	833.105	912.567	1.09	1.537	1.53535
YP_888179.1	hypothetical protein MSMEG_3888	1	6820	5551.28	5231.17	10964.1	8527.18	6807.75	1.608	1.536	1.30138
YP_889644.1	propionate--CoA ligase	18	4885	4677.06	6584.06	4970.69	7167.09	11407.1	1.018	1.532	1.73253
YP_885343.1	hypothetical protein MSMEG_0940	3	999	909.186	804.518	690.092	1389.93	1067.7	0.691	1.529	1.32713
YP_890262.1	pigment production hydroxylase	6	3645	2513.38	2890.67	3795.97	3843.63	3562.21	1.041	1.529	1.23231
YP_887024.1	DNA translocase FtsK	5	2990	2045.67	2236.78	2552.14	3112.42	4699.72	0.854	1.521	2.10111
YP_886890.1	transcriptional regulator, TetR family protein	1	23200	14249.7	22908.9	20546.1	21659	25916.9	0.886	1.52	1.1313
YP_888840.1	30S ribosomal protein S20	33	3600	2054.41	2381.08	3095.74	3120.95	2901.96	0.86	1.519	1.21876
YP_886724.1	5-carboxymethyl-2-hydroxymuconate delta-isomerase	9	2420	2552.72	3571.63	3215.51	3871.34	1989.4	1.329	1.517	0.557
YP_887032.1	hypothetical protein MSMEG_2697	6	7440	7002.48	6376.61	8121.71	10616.3	6721.06	1.092	1.516	1.05402
YP_887366.1	integration host factor	26	4140	2884.92	3314.58	4394.84	4374.44	5073.87	1.062	1.516	1.53078
YP_888881.1	NAD synthetase	4	1390	706.368	973.629	1423.95	1071.01	1255.24	1.024	1.516	1.28923
YP_888530.1	AMP-binding enzyme	32	4055	3435.68	3463.39	4344.17	5201.58	6173.52	1.071	1.514	1.7825
YP_887469.1	membrane protein implicated in regulation of membrane protease activity	2	11425	12785.4	14588.6	11286.5	19335.4	17425.5	0.988	1.512	1.19445
YP_886299.1	MmpS3 protein	2	8360	9891.77	8387.91	7960.47	14922.6	13337.2	0.952	1.509	1.59005
YP_885026.1	ATPase, AAA family protein	6	18750	18140	23765.7	19394.4	27372.2	27559.5	1.034	1.509	1.15963
YP_886217.1	selenocysteine-specific translation elongation factor	1	1410	650.418	495.157	791.44	980.626	1058.58	0.561	1.508	2.13786
YP_890310.1	hypothetical protein MSMEG_6089	1	1910	1031.58	2056.39	1796.63	1551.95	3376.5	0.941	1.504	1.64195
YP_886006.1	hypothetical protein MSMEG_1629	8	13715	10870.9	10575.1	15865.7	16329.5	25278.1	1.157	1.502	2.39035
YP_884735.1	transcriptional regulator	1	12900	6932.55	5862.52	14373.1	10403.2	11954.6	1.114	1.501	2.03916
YP_884862.1	transporter, major facilitator family protein, putative	1	1600	1468.69	1289.75	1907.2	2200.01	2080.65	1.192	1.498	1.61322
YP_887389.1	riboflavin synthase subunit beta	4	547.5	399.955	466.746	495.226	598.182	589.518	0.905	1.496	1.26304
YP_885598.1	hypothetical protein MSMEG_1206	2	7170	7269.12	5898.59	7845.3	10872.2	2377.24	1.094	1.496	0.403018
YP_889935.1	molybdenum cofactor synthesis domain-containing protein	2	120	104.906	137.093	110.562	156.9	140.079	0.921	1.496	1.02178
YP_890312.1	negative regulator of genetic competence ClpC/mecB	132	2595	2587.68	2728.32	2685.74	3867.08	4667.78	1.035	1.494	1.71086
YP_885435.1	alcohol dehydrogenase, zinc-containing	49	1690	1171.45	1596.41	2063.83	1748.07	2226.66	1.221	1.492	1.3948
YP_889915.1	hypothetical protein MSMEG_5682	5	3980	2675.11	2696.76	2340.23	3990.72	4161.31	0.588	1.492	1.54308
YP_888747.1	acyl-CoA oxidase	10	2300	2010.7	2498.33	2192.82	2997.3	3463.19	0.953	1.491	1.3862
YP_890638.1	rhodanese-like domain-containing protein	3	30100	21505.8	25885.3	32984.4	32062.2	25643.1	1.096	1.491	0.990646
YP_888827.1	GTP-binding protein LepA	21	4010	3295.8	2462.26	4136.87	4911.66	3933.16	1.032	1.49	1.59738
YP_884487.1	translation initiation factor IF-2 protein	2	12550	8812.11	11062.1	11655.1	13110.5	15969.9	0.929	1.488	1.44366
YP_884968.1	hypothetical protein MSMEG_0557	2	3600	2369.13	1984.24	4353.38	3521.73	2422.87	1.209	1.487	1.22106
YP_884950.1	transcriptional regulator, Crp/Fnr family protein	2	3015	3383.22	3395.75	3445.85	5026.77	8044.28	1.143	1.486	2.36893
YP_884656.1	MmpL11 protein	1	785	741.337	1172.5	847.643	1100.01	1560.49	1.08	1.484	1.3309
YP_888171.1	nitrilase/cyanide hydratase and apolipoprotein N-acyltransferase	6	2695	2325.42	4239.05	3427.43	3444.98	4731.66	1.272	1.481	1.11621
YP_890669.1	hypothetical protein MSMEG_6456	3	10900	5621.22	4870.4	9305.64	8322.53	12593.4	0.854	1.481	2.58571
YP_887063.1	tRNA-I(6)A37 thiotransferase enzyme MiaB	10	890.5	705.931	896.965	719.114	1044.58	1487.48	0.808	1.48	1.65835
YP_887348.1	shikimate kinase	5	2630	2071.9	1253.68	2589	3061.26	2828.96	0.984	1.478	2.25653
YP_890576.1	quinone oxidoreductase	6	4675	3833.44	4460.02	4740.35	5666.31	7232.09	1.014	1.478	1.62154
YP_886387.1	putative IclR family protein transcriptional regulator	2	5300	3986.43	5623.51	5279.34	5879.49	7387.23	0.996	1.475	1.31363
YP_890330.1	LpqG protein	2	120	104.906	114.545	110.562	154.768	141.448	0.921	1.475	1.23487
YP_889319.1	sec-independent translocase	4	6540	6915.06	7039.53	6288.22	10185.7	9011.6	0.962	1.473	1.28014
YP_884494.1	hypothetical protein MSMEG_0078	3	2370	1984.47	108.231	3123.38	2916.3	2710.32	1.318	1.47	25.042
YP_885116.1	molecular chaperone DnaK	211	4090	4747	5285.28	4229	6966.71	7921.08	1.034	1.468	1.49871
YP_886010.1	hypothetical protein MSMEG_1632	1	846	917.928	727.854	783.148	1347.29	1040.33	0.926	1.468	1.42931
YP_889090.1	L-carnitine dehydratase/bile acid-inducible protein F	2	3445	2421.58	1880.51	3666.98	3555.83	4768.16	1.064	1.468	2.53556
YP_884523.1	cell envelope-related function transcriptional attenuator	3	3110	2491.52	2507.35	2810.12	3658.16	3312.62	0.904	1.468	1.32116
YP_887493.1	DNA polymerase III subunit alpha	23	4840	4301.15	5050.78	5049	6310.11	6816.88	1.043	1.467	1.34967
YP_888867.1	putative lipoprotein lpph	19	549	409.134	414.886	524.249	600.313	445.333	0.955	1.467	1.07339
YP_885737.1	cyclopropane-fatty-acyl-phospholipid synthase 1	39	2560	2089.38	3264.97	2542.93	3061.26	3002.35	0.993	1.465	0.919563
YP_886324.1	PDZ domain-containing protein	16	2120	2194.29	2466.77	2050.01	3206.22	3609.2	0.967	1.461	1.46313
YP_885142.1	hypothetical protein MSMEG_0736	4	2116	2443.44	2552.45	2565.96	3568.62	2682.95	1.213	1.46	1.05113
YP_888658.1	MmpL5 protein	2	805	743.085	631.348	967.419	1082.95	962.758	1.202	1.457	1.52492
YP_885706.1	peptide chain release factor 3	9	2690	2176.8	2245.79	2745.63	3172.11	3257.86	1.021	1.457	1.45065
YP_888557.1	leucyl aminopeptidase	22	4320	3422.56	5407.04	7264.85	4979.87	6369.72	1.682	1.455	1.17804
YP_888372.1	putative IclR family protein transcriptional regulator	2	12790	8217.65	9389.04	13203	11929.5	18821.7	1.032	1.452	2.00464
YP_889748.1	von Willebrand factor, type A	1	16600	18620.8	22999.1	17505.7	27031.2	28289.6	1.055	1.452	1.23003
YP_887250.1	threonyl-tRNA synthetase	26	4905	3260.83	2408.14	4947.65	4732.58	5425.21	1.009	1.451	2.25286
YP_884444.1	peptidyl-prolyl cis-trans isomerase B	37	1620	1040.32	1416.02	1437.31	1509.31	2044.15	0.887	1.451	1.44359
YP_886730.1	hydrolase, NUDIX family protein	8	11050	9179.28	10642.7	13359.6	13302.4	13642.9	1.209	1.449	1.2819
YP_887513.1	quinolinate synthetase	1	2310	1529.88	1551.31	2367.87	2217.07	2473.06	1.025	1.449	1.59417
YP_885230.1	thiamine biosynthesis protein ThiC	31	2750	1897.05	2146.58	2883.83	2745.75	3038.85	1.049	1.447	1.41567
YP_888554.1	branched-chain amino acid aminotransferase	5	6870	5586.25	7476.96	7730.13	8083.77	7437.42	1.125	1.447	0.994711
YP_889283.1	putative transcriptional regulator	2	4684.5	5122.92	5626.21	4880.86	7409.69	7196.05	1.042	1.446	1.27902
YP_886184.1	hypothetical protein MSMEG_1812	15	5880	4161.28	4879.42	6587.66	6003.13	4699.72	1.12	1.443	0.963172
YP_886764.1	signal recognition particle-docking protein FtsY	3	152	164.353	190.306	251.529	237.056	189.814	1.655	1.442	0.997413
YP_885731.1	preprotein translocase subunit SecE	4	9175	3802.85	7062.08	7352.38	5474.45	4859.42	0.801	1.44	0.688101
YP_888616.1	metallo-beta-lactamase family protein	1	315000	273630	369789	321551	393956	563966	1.021	1.44	1.5251
YP_889172.1	glycogen branching enzyme	7	1110	900.444	1425.04	1345.17	1296.13	1679.12	1.212	1.439	1.1783
YP_886757.1	hypothetical protein MSMEG_2417	9	4560	3933.98	4473.55	4754.17	5662.05	7008.51	1.043	1.439	1.56666
YP_885822.1	50S ribosomal protein L2	52	4435	3077.25	2795.97	5012.15	4425.61	4101.99	1.13	1.438	1.46711
YP_886440.1	alcohol dehydrogenase	5	1550	1145.23	1082.31	1335.96	1645.75	1432.73	0.862	1.437	1.32377
YP_885451.1	hypothetical protein MSMEG_1053	1	5000	5393.92	5384.5	5684.74	7742.68	6707.37	1.137	1.435	1.24568
YP_888723.1	putative transcriptional regulator	1	16500	17484.4	16775.8	17229.3	25069.9	37780.3	1.044	1.434	2.25207
YP_891123.1	integral membrane protein MviN, putative	8	568	542.889	467.197	600.26	778.532	467.234	1.057	1.434	1.00008
YP_887344.1	hypothetical protein MSMEG_3027	5	1110	1302.58	1154.46	1004.27	1867.45	1314.1	0.905	1.434	1.13827
YP_887519.1	histidinol dehydrogenase	2	27250	20500.4	20158	22296.7	29333.5	31666.1	0.818	1.431	1.57089
YP_889487.1	GAF family protein	1	15300	9354.13	9109.45	14096.7	13387.7	15878.7	0.921	1.431	1.7431
YP_888889.1	50S ribosomal protein L21	33	12000	8479.91	8568.29	10042.7	12108.6	14601.1	0.837	1.428	1.70408
YP_889806.1	ABC transporter ATP-binding protein	4	6185	4698.92	4667.46	5924.29	6702.36	7743.13	0.958	1.426	1.65896
YP_885503.1	2-succinyl-6-hydroxy-2,4-cyclohexadiene-1-carboxylic acid synthase/2-oxoglutarate decarboxylase	1	1740	1818.37	2011.29	2275.74	2592.26	3011.47	1.308	1.426	1.49728
YP_890852.1	malyl-CoA lyase	2	2023.5	1286.85	1472.84	2155.96	1833.34	1975.71	1.065	1.425	1.34142
YP_885323.1	hypothetical protein MSMEG_0920	1	31700	32783.2	30304.7	30588.9	46728.9	43438.2	0.965	1.425	1.43338
YP_885130.1	IS1137, transposase orfA	2	8682	3908.19	3373.65	9565.93	5559.3	5862.79	1.102	1.422	1.73782
YP_885280.1	short chain dehydrogenase	6	6595	5442	4374.34	5629.45	7734.15	6794.06	0.854	1.421	1.55316
YP_889669.1	retinol dehydrogenase 13	5	3380	2989.82	3761.03	3289.22	4246.54	4982.62	0.973	1.42	1.3248
YP_885412.1	short chain dehydrogenase	6	2225	4003.92	2272.85	2483.04	5674.84	5457.15	1.116	1.417	2.40101
YP_889983.1	hypothetical protein MSMEG_5750	1	1000	926.671	1190.54	1372.81	1313.19	1806.88	1.373	1.417	1.5177
YP_885850.1	ribosomal protein S14p/S29e	18	624	427.492	694.483	763.8	605.856	558.035	1.224	1.417	0.803526
YP_887006.1	hydrolase	4	703	584.414	940.708	679.036	827.563	806.253	0.966	1.416	0.85707
YP_890215.1	hypothetical protein MSMEG_5989	9	3240	2071.9	2038.35	2653.49	2924.82	3440.38	0.819	1.412	1.68782
YP_890733.1	orotate phosphoribosyltransferase	5	1970	1547.37	1587.39	1722.93	2182.96	2381.8	0.875	1.411	1.50045
YP_890365.1	PE family protein	3	1920	2395.36	1722.68	1566.3	3376.76	3029.72	0.816	1.41	1.75873
YP_885527.1	bifunctional short chain isoprenyl diphosphate synthase	4	3775	3409.45	4257.09	4445.52	4805.07	6324.09	1.178	1.409	1.48554
YP_885265.1	molybdopterin biosynthesis protein MoeA	3	10400	6958.77	10282	11424.8	9806.26	22357.9	1.099	1.409	2.17448
YP_885193.1	hypothetical protein MSMEG_0788	2	10125	10057.9	10214.3	9840.03	14155.1	12410.9	0.972	1.407	1.21505
YP_886318.1	ATP-dependent DNA helicase	4	4420	3649.86	3540.06	4675.86	5124.84	6711.93	1.058	1.404	1.89599
YP_890807.1	secreted protein	12	1850	2015.07	2146.58	2934.5	2826.76	2974.97	1.586	1.403	1.38591
YP_885188.1	phosphate acetyltransferase	6	19800	14599.4	12717.2	19348.4	20465.2	21171.6	0.977	1.402	1.6648
YP_889972.1	putative long-chain fatty-acid--CoA ligase	7	3450	3444.42	3292.03	4440.91	4826.38	7765.94	1.287	1.401	2.35902
YP_889311.1	extracellular solute-binding protein	12	2655	2565.83	1835.42	2340.23	3594.21	2158.22	0.881	1.401	1.17587
YP_888496.1	hypothetical protein MSMEG_4219	8	186	336.137	255.696	254.293	470.7	546.171	1.367	1.4	2.13602
YP_887505.1	hypothetical protein MSMEG_3191	1	4030	3496.87	4383.36	3934.17	4894.6	5886.06	0.976	1.4	1.34282
YP_888422.1	transcriptional repressor, TetR family protein, putative	1	6550	5769.84	6178.19	7684.07	8066.71	5676.17	1.173	1.398	0.918743
YP_889527.1	LpqV protein	8	186.5	271.445	229.089	186.113	379.46	281.527	0.998	1.398	1.2289
YP_888757.1	glycyl-tRNA synthetase	82	245	173.969	319.282	263.967	243.025	293.847	1.077	1.397	0.920337
YP_884649.1	metallopeptidase	32	3645	2867.43	3684.37	3049.67	4003.51	4348.38	0.837	1.396	1.18023
YP_890409.1	transcriptional regulator, Crp/Fnr family protein	7	13800	8549.85	10642.7	12622.5	11938.1	11315.8	0.915	1.396	1.06325
YP_890777.1	hypothetical protein MSMEG_6565	5	3530	2884.92	3905.34	4155.29	4024.83	4717.97	1.177	1.395	1.20808
YP_890699.1	oxidoreductase, FAD/FMN-binding	2	1245	701.123	810.38	1253.04	976.362	824.504	1.006	1.393	1.01743
YP_885266.1	short chain dehydrogenase	11	1640	1573.59	1163.48	1713.71	2191.49	2527.81	1.045	1.393	2.17262
YP_889803.1	clavaldehyde dehydrogenase	7	6860	6748.96	7467.94	7407.66	9379.9	24274.3	1.08	1.39	3.25046
YP_887541.1	pyruvate kinase	58	902	656.975	771.597	924.115	912.408	1218.28	1.025	1.389	1.5789
YP_888882.1	isochorismatase family protein	2	6335.5	5153.51	7504.02	5776.87	7153.88	9709.71	0.912	1.388	1.29393
YP_888934.1	ATP-dependent protease ATP-binding subunit	52	3020	2784.38	2935.77	3694.62	3862.81	4804.66	1.223	1.387	1.6366
YP_889455.1	hydrolase, alpha/beta fold family protein	2	27700	24696.6	22728.5	27594.5	34236.6	50738.7	0.996	1.386	2.23238
YP_888178.1	twin arginine-targeting protein translocase, TatA/E family protein	13	4940	7509.53	4762.17	5620.24	10403.2	10677	1.138	1.385	2.24205
YP_889490.1	two component transcriptional regulatory protein devr	6	5945	3995.17	3968.47	6744.29	5534.14	4973.49	1.134	1.385	1.25325
YP_885458.1	O-succinylbenzoic acid--CoA ligase	1	1310	979.124	910.945	1372.81	1355.82	1241.09	1.048	1.385	1.36242
YP_890362.1	N-acyl-D-glutamate amidohydrolase	3	4820	6102.04	5204.11	4975.3	8450.44	9764.47	1.032	1.385	1.8763
YP_889895.1	DNA-binding response regulator PrrA	7	782	403.014	525.823	672.586	557.678	866.026	0.86	1.384	1.64699
YP_889165.1	ATP-dependent Clp protease adaptor protein ClpS	9	272	437.109	450.963	507.664	603.724	817.66	1.866	1.381	1.81314
YP_887431.1	regulatory protein, DeoR	1	1970	1932.02	1912.08	2367.87	2669.01	2491.31	1.202	1.381	1.30293
YP_885102.1	isoniazid inductible protein IniA	11	6330	5516.31	4924.51	4717.32	7606.24	6187.2	0.745	1.379	1.25641
YP_885637.1	hypothetical protein MSMEG_1246	3	1160	1162.71	1217.6	1437.31	1603.11	2007.65	1.239	1.379	1.64886
YP_887570.1	acyl-CoA dehydrogenase	1	416	485.191	493.353	441.327	668.531	674.387	1.061	1.378	1.36695
YP_884947.1	intracellular protease, PfpI family protein	2	2890	1733.57	2881.65	2556.29	2387.61	2517.32	0.885	1.377	0.873567
YP_888175.1	hypothetical protein MSMEG_3884	13	1850	1678.5	1596.41	1409.67	2310.87	2144.53	0.762	1.377	1.34335
YP_890140.1	acyl-CoA synthetase	6	4385	2880.55	3179.29	4546.87	3965.14	4617.59	1.037	1.377	1.4524
YP_888100.1	TetR-type regulator	2	7800	6381.79	5862.52	7610.36	8774.47	11270.2	0.976	1.375	1.92242
YP_886457.1	fumarylacetoacetate hydrolase family protein	3	11400	8576.07	8865.93	11516.9	11767.5	9764.47	1.01	1.372	1.10135
YP_891018.1	amidohydrolase 2	3	1510	1267.62	2191.68	1842.7	1739.54	2135.41	1.22	1.372	0.974325
YP_890690.1	methionine sulfoxide reductase A	9	1420	1250.13	1659.54	1142.48	1713.96	2591.69	0.805	1.371	1.56169
YP_886704.1	phosphoribosylglycinamide formyltransferase	8	3610	3461.9	3729.46	3505.74	4741.11	5872.37	0.971	1.37	1.57459
YP_884514.1	methyltransferase	6	4890	4851.91	7021.49	4975.3	6646.94	8267.86	1.017	1.37	1.17751
YP_887808.1	hypothetical protein MSMEG_3504	1	5720	3855.3	4545.7	5426.76	5278.32	5137.75	0.949	1.369	1.13024
YP_887690.1	isoflavone reductase	5	18700	13637.8	13619.1	20454	18674.5	21627.8	1.094	1.369	1.58805
YP_888626.1	oxidoreductase YjgI	2	7695	6770.82	6295.44	8831.15	9264.78	12415.5	1.148	1.368	1.97214
YP_885473.1	hypothetical protein MSMEG_1077	3	21800	25614.6	29402.8	26258.5	35046.7	39514.1	1.205	1.368	1.34389
YP_888724.1	alpha/beta hydrolase	4	19700	22117.7	18624.8	17413.5	30228.9	38099.7	0.884	1.367	2.04565
YP_889751.1	hypothetical protein MSMEG_5514	4	5070	3907.75	3810.64	6661.37	5333.75	4430.51	1.314	1.365	1.16267
YP_885290.1	hypothetical protein MSMEG_0887	2	1615	1219.53	1551.31	1676.86	1662.8	1943.77	1.038	1.363	1.25298
YP_890286.1	lipoprotein	3	1470	1809.63	1352.89	1658.43	2464.36	2692.07	1.128	1.362	1.98987
YP_885342.1	Ppx/GppA phosphatase family protein	4	6735	3868.41	3016.94	6583.05	5261.27	7209.28	0.977	1.36	2.3896
YP_887670.1	regulatory protein, TetR	13	1700	1197.68	1470.14	1953.26	1628.69	1861.64	1.149	1.36	1.2663
YP_889179.1	adenylate cyclase, family protein 3	1	351	419.624	461.786	428.428	570.468	522.901	1.221	1.359	1.13234
YP_887378.1	hypothetical protein MSMEG_3062	2	7130	7461.45	7183.84	9227.33	10138.8	10065.6	1.294	1.359	1.40115
YP_887062.1	glutamate transport ATP-binding protein GluA	16	8010	7714.97	8108.31	9609.69	10488.4	9946.98	1.2	1.359	1.22676
YP_887960.1	hypothetical protein MSMEG_3657	5	5430	4694.55	5510.77	6449.46	6378.33	3549.89	1.188	1.359	0.644173
YP_888665.1	acyl-CoA dehydrogenase-family protein	1	24200	16260.4	13348.5	41737.2	22085.4	21354.1	1.725	1.358	1.59974
YP_888945.1	ribose-5-phosphate isomerase B	20	1435	1337.55	1659.54	1939.44	1816.29	2290.54	1.352	1.358	1.38023
YP_887455.1	ABC transporter ATP-binding protein	5	5460	5271.53	4861.38	12622.5	7154.3	8158.35	2.312	1.357	1.6782
YP_887459.1	hypothetical protein MSMEG_3144	1	368	430.989	435.63	454.226	584.965	459.021	1.234	1.357	1.05369
YP_885157.1	membrane protein	1	3340	4764.49	4157.88	3104.95	6463.6	4581.09	0.93	1.357	1.10178
YP_887394.1	excinuclease ABC subunit C	2	2598	2741.98	2880.3	2604.66	3715.29	4356.14	1.003	1.355	1.51239
YP_889870.1	P-type ATPase - metal cation transport	12	2775	3623.63	3080.08	3330.68	4907.39	4302.75	1.2	1.354	1.39696
YP_887747.1	hypothetical protein MSMEG_3443	2	13150	8514.88	14881.8	12161.8	11511.7	13916.6	0.925	1.352	0.935147
YP_890271.1	cation ABC transporter, periplasmic cation-binding protein, putative	5	2330	9091.86	4870.4	3077.31	12279.1	4654.09	1.321	1.351	0.955588
YP_890281.1	hypothetical protein MSMEG_6059	14	1095	2137.46	1325.83	1091.8	2882.19	1359.72	0.997	1.348	1.02556
YP_889788.1	CheR methyltransferase SAM binding domain-containing protein	2	4665	3628	4568.25	4537.65	4886.07	5142.31	0.973	1.347	1.12566
YP_886709.1	aspartyl/glutamyl-tRNA amidotransferase subunit B	9	9200	8165.19	9019.26	9766.32	11000.1	13962.3	1.062	1.347	1.54805
YP_884492.1	antigen MTB48	2	457.5	418.313	440.14	445.473	563.22	558.947	0.974	1.346	1.26993
YP_888529.1	hypothetical protein MSMEG_4252	5	22200	3890.27	3788.09	13083.2	5235.69	13688.5	0.589	1.346	3.61357
YP_886071.1	phosphoglucomutase/phosphomannomutase	3	9980	8375	11093.7	10319.1	11255.9	12958.5	1.034	1.344	1.16809
YP_890614.1	phosphoribose diphosphate:decaprenyl-phosphate phosphoribosyltransferase	5	4950	4668.32	3986.51	4413.27	6267.48	4891.36	0.892	1.343	1.22698
YP_888579.1	adenylate cyclase, putative	2	3995	3313.28	4081.21	4159.9	4451.19	4608.46	1.041	1.343	1.12919
YP_885439.1	hypothetical protein MSMEG_1042	17	274	301.605	303.047	327.08	405.041	461.759	1.194	1.343	1.52372
YP_887362.1	carbamoyl phosphate synthase small subunit	7	139	181.837	306.655	188.877	243.877	281.983	1.359	1.341	0.919546
YP_886442.1	putative acyl-CoA dehydrogenase	25	5900	3846.56	4221.01	4956.87	5150.42	5165.13	0.84	1.339	1.22367
YP_888575.1	3-methyl-2-oxobutanoate hydroxymethyltransferase	15	8000	2587.68	1064.27	15110.2	3462.04	1113.33	1.889	1.338	1.0461
YP_890103.1	hypothetical protein MSMEG_5877	1	302	232.542	214.658	110.562	311.242	338.562	0.366	1.338	1.57722
YP_888756.1	putative transmembrane protein	4	2649	3287.06	3170.27	2662.7	4395.76	3486.01	1.005	1.337	1.09959
YP_890653.1	monooxygenase, flavin-binding family protein	23	5040	4135.05	5384.5	4864.73	5525.61	5530.16	0.965	1.336	1.02705
YP_889709.1	UTP-glucose-1-phosphate uridylyltransferase	8	1075	992.237	1104.86	1358.99	1325.98	1140.71	1.264	1.336	1.03245
YP_888508.1	UDP-N-acetylmuramoyl-tripeptide--D-alanyl-D-alanine ligase	5	1060	1110.26	1127.41	1253.04	1483.73	1259.34	1.182	1.336	1.11703
YP_884526.1	NAD(P) transhydrogenase subunit alpha	20	960.5	882.086	806.772	1266.86	1176.75	1127.02	1.319	1.334	1.39695
YP_889918.1	DNA-binding protein	3	509	524.531	219.168	491.08	699.229	587.693	0.965	1.333	2.68147
YP_888026.1	alcohol dehydrogenase	1	935	639.927	549.273	1013.49	852.718	787.545	1.084	1.333	1.4338
YP_889028.1	hypothetical protein MSMEG_4771	4	1697.5	2259.85	1700.13	1744.58	3010.09	2815.27	1.028	1.332	1.65591
YP_887940.1	CBS domain-containing protein	4	4285	4396	3527.43	4146.08	5853.91	4608.46	0.968	1.332	1.30646
YP_885898.1	thioredoxin reductase	2	5310	4720.77	4374.34	6845.64	6284.53	7127.15	1.289	1.331	1.62931
YP_885047.1	iron-sulfur binding oxidoreductase	4	1805	871.595	1573.86	1206.97	1159.7	1715.63	0.669	1.331	1.09008
YP_890476.1	aspartate kinase	33	2370	1940.76	2164.62	2570.57	2583.74	2737.7	1.085	1.331	1.26475
YP_887525.1	imidazole glycerol phosphate synthase subunit HisF	4	125000	90787.5	99617.7	114109	120574	165175	0.913	1.328	1.65809
YP_885847.1	ribosomal protein L14	41	8880	6932.55	6448.77	8927.89	9209.35	9308.18	1.005	1.328	1.4434
YP_891113.1	leucyl-tRNA synthetase	24	9480	6840.75	6178.19	9172.05	9068.66	9937.85	0.968	1.326	1.60854
YP_885352.1	HAD-superfamily protein subfamily protein IB hydrolase	1	5980	7264.75	7125.21	6735.08	9635.71	9673.21	1.126	1.326	1.3576
YP_889805.1	ATP-dependent DNA ligase	2	3985	3636.75	3571.63	3786.75	4822.12	5703.54	0.95	1.326	1.5969
YP_888502.1	putative cell division protein FtsQ	3	4750	5944.68	4762.17	4662.04	7879.11	7592.56	0.981	1.325	1.59435
YP_885443.1	ABC-type molybdenum transport system, ATPase component	1	65800	59971.3	68816.9	79512.6	79473.3	81583.5	1.208	1.325	1.18551
YP_886849.1	siderophore utilization protein	10	12450	16391.6	23585.4	12622.5	21701.7	26875.1	1.014	1.324	1.13948
YP_888909.1	pyruvate synthase	18	3165	2058.78	1880.51	2612.03	2724.43	2655.57	0.825	1.323	1.41215
YP_884629.1	L-sorbosone dehydrogenase	2	2025	2071.9	2119.53	2086.86	2741.49	2340.73	1.031	1.323	1.10437
YP_888984.1	oligoribonuclease	8	659	699.374	770.695	691.935	925.199	973.253	1.05	1.323	1.26282
YP_885646.1	UvrD/Rep helicase	11	2220	1862.08	2164.62	2220.46	2464.36	2838.08	1	1.323	1.31112
YP_888033.1	hypothetical protein MSMEG_3733	8	2380	2054.41	1943.65	3137.2	2715.91	2692.07	1.318	1.322	1.38506
YP_889969.1	cyclase/dehydrase	9	4700	3470.64	3373.2	4929.23	4587.62	4279.94	1.049	1.322	1.26881
YP_887983.1	hypothetical protein MSMEG_3680	1	38500	20544.1	24893.1	44317	27116.4	29932.2	1.151	1.32	1.20243
YP_888982.1	short-chain dehydrogenase	11	3640	2718.82	3030.47	3749.9	3589.94	3641.14	1.03	1.32	1.20151
YP_890874.1	hypothetical protein MSMEG_6666	1	9820	11714.5	10913.3	10319.1	15434.2	15969.9	1.051	1.318	1.46334
YP_890064.1	glutathione peroxidase family protein	13	1640	1250.13	1984.24	1529.44	1645.75	2390.93	0.933	1.316	1.20496
YP_890084.1	oxidoreductase	2	1604.5	1408.36	1492.24	1749.18	1851.68	1943.77	1.09	1.315	1.30259
YP_885227.1	hypothetical protein MSMEG_0823	4	2125	2548.34	1993.26	2017.76	3351.61	2839	0.95	1.315	1.4243
YP_889483.1	dienelactone hydrolase family protein	3	1710	1792.15	1731.7	2174.39	2353.5	2381.8	1.272	1.313	1.37541
YP_888310.1	transcriptional regulator, TetR family protein	1	4580	5175.37	4699.03	4367.2	6796.16	7410.04	0.954	1.313	1.57693
YP_886549.1	transcriptional regulator, TetR family protein	3	1400	1136.48	1019.18	1151.69	1492.26	757.431	0.823	1.313	0.743179
YP_887746.1	cyclohexadienyl dehydratase	2	1775	1984.47	2196.19	2105.29	2600.79	2281.42	1.186	1.311	1.03881
YP_885229.1	phosphomethylpyrimidine kinase	6	2890	1643.53	1623.47	3432.03	2153.11	1916.39	1.188	1.31	1.18043
YP_887523.1	1-(5-phosphoribosyl)-5-[(5-phosphoribosylamino)methylideneamino] imidazole-4-carboxamide isomerase	2	7210	4729.52	6465	6457.29	6191.59	6717.86	0.896	1.309	1.03911
YP_887511.1	lipase	5	1540	2605.17	2669.7	2109.89	3410.87	4854.86	1.37	1.309	1.8185
YP_885995.1	hypothetical protein MSMEG_1618	5	1300	1110.26	1515.23	1492.59	1449.62	1907.26	1.148	1.306	1.25873
YP_889458.1	hypothetical protein MSMEG_5212	4	4940	4366.72	4153.37	5357.66	5704.68	5105.81	1.085	1.306	1.22932
YP_890112.1	enoyl-CoA hydratase	2	27400	12020.5	7012.47	23356.2	15690	15239.9	0.852	1.305	2.17325
YP_884451.1	penicillin binding protein transpeptidase domain-containing protein	2	660	699.374	708.012	741.688	912.408	821.31	1.124	1.305	1.16002
YP_887978.1	metal-dependent hydrolase	1	1320	1215.16	1488.18	1382.03	1586.06	1898.14	1.047	1.305	1.27548
YP_885721.1	enoyl-CoA hydratase	3	4050	2133.09	4112.78	3620.91	2779.86	4307.32	0.894	1.303	1.0473
YP_887466.1	enoyl-(acyl carrier protein) reductase	16	7790	6936.92	8672.01	9222.72	9038.81	8381.93	1.184	1.303	0.966549
YP_884831.1	succinate dehydrogenase flavoprotein subunit	1	553	465.084	558.292	616.384	605.43	692.638	1.115	1.302	1.24064
YP_884779.1	hypothetical protein MSMEG_0366	7	3640	2841.21	3319.09	3795.97	3692.27	3020.6	1.043	1.3	0.910069
YP_889320.1	trypsin	22	4690	5109.8	5425.08	4634.4	6625.62	5302.01	0.988	1.297	0.977315
YP_887533.1	indole-3-glycerol-phosphate synthase	5	1950	1897.05	1830.91	2211.24	2455.83	2664.7	1.134	1.295	1.45539
YP_891007.1	putative fructose transport system kinase	3	7940	4318.63	5276.26	9305.64	5593.83	4508.08	1.172	1.295	0.854408
YP_888944.1	putative formamidopyrimidine-DNA glycosylase	3	14500	13900.1	14160.2	15663	17992.3	21810.3	1.08	1.294	1.54025
YP_891105.1	putative hydrolase	4	2040	1520.7	1687.05	1847.31	1965.51	2482.18	0.906	1.293	1.47131
YP_890601.1	arabinosyltransferase B	2	5120	3872.78	3851.22	5855.19	4996.93	3581.83	1.144	1.29	0.930049
YP_889793.1	hypothetical protein MSMEG_5558	2	5500	2294.82	2593.04	5528.11	2958.93	2541.5	1.005	1.289	0.980125
YP_886516.1	MmcJ protein	2	1805	1713.47	1443.08	1874.95	2208.54	2390.93	1.039	1.289	1.65682
YP_886117.1	transcriptional regulator	3	1620	1197.68	1578.37	1897.98	1543.42	2135.41	1.172	1.289	1.35292
YP_891097.1	30S ribosomal protein S6	37	2820	1984.47	1921.1	2699.56	2558.15	2354.42	0.957	1.289	1.22556
YP_885500.1	transcriptional regulator, AraC family protein	2	67650	17265.8	17587.5	19440.5	22213.3	47727.3	0.287	1.287	2.7137
YP_888809.1	major membrane protein I	1	8550	9616.39	10913.3	8190.81	12364.4	17795.1	0.958	1.286	1.63058
YP_884942.1	putative acyl-CoA dehydrogenase	6	13500	7273.49	6814.05	16031.5	9354.32	5986.44	1.188	1.286	0.878544
YP_885378.1	hypothetical protein MSMEG_0976	5	3110	2535.23	3111.64	3399.79	3257.38	3668.52	1.093	1.285	1.17897
YP_886246.1	preprotein translocase subunit SecA	101	3110	2832.46	2823.03	2948.32	3641.11	3641.14	0.948	1.285	1.2898
YP_886715.1	acetolactate synthase 3 regulatory subunit	26	2535	1914.54	2223.25	2533.72	2460.09	2176.47	0.999	1.285	0.978961
YP_885586.1	hypothetical protein MSMEG_1194	3	10800	8829.6	7531.08	10227	11341.1	6990.26	0.947	1.284	0.928189
YP_889334.1	glycosyl transferase, group 2 family protein	5	1520	870.721	992.118	1216.18	1117.06	1578.74	0.8	1.283	1.59128
YP_889710.1	5,10-methenyltetrahydrofolate synthetase	2	763	789.856	937.552	899.699	1010.47	1838.82	1.179	1.279	1.9613
YP_890759.1	amidohydrolase 2	2	1639.5	1179.76	1165.74	1757.02	1508.46	1407.18	1.072	1.279	1.20711
YP_884637.1	hypothetical protein MSMEG_0222	4	1725	1831.49	2435.2	2169.78	2340.71	3175.73	1.258	1.278	1.3041
YP_889873.1	enoyl-CoA hydratase	26	2925	2439.07	2687.74	3307.65	3116.68	2943.03	1.131	1.278	1.09498
YP_889298.1	hypothetical protein MSMEG_5048	17	2620	3391.96	2922.24	2579.78	4331.81	4781.85	0.985	1.277	1.63637
YP_888578.1	acyl-CoA synthetase	10	1515	1398.75	1267.21	1782.81	1786.44	1405.35	1.177	1.277	1.10902
YP_888516.1	LppM protein	2	2151.5	1597.63	2445.57	2590.38	2038	2290.54	1.204	1.276	0.936609
YP_888141.1	LppI protein	1	2570	3374.48	3273.99	2745.63	4306.23	3832.78	1.068	1.276	1.17068
YP_885701.1	oligopeptide transporter, OPT family protein	2	2680	2115.61	3084.59	2464.61	2698.85	2906.53	0.92	1.276	0.942274
YP_889265.1	copper-translocating P-type ATPase	2	4520	5341.47	4960.59	4284.28	6817.48	7081.52	0.948	1.276	1.42756
YP_888853.1	gamma-glutamyl phosphate reductase	6	13115	6936.92	8378.89	11245.1	8842.69	16015.5	0.857	1.275	1.91142
YP_887549.1	ABC-type amino acid transport system, permease component	2	22770	23713.2	19896.5	25226.6	30228.9	27377	1.108	1.275	1.37597
YP_887071.1	biotin sulfoxide reductase	4	1230	884.708	992.118	1183.94	1128.15	1049.91	0.963	1.275	1.05825
YP_890431.1	hemerythrin HHE cation binding domain-containing protein	12	3010	1512.4	2588.53	2736.41	1927.14	1382.54	0.909	1.274	0.534103
YP_887536.1	prolipoprotein diacylglyceryl transferase	8	2495	1630.42	1153.56	2469.22	2076.37	2664.7	0.99	1.274	2.30997
YP_890380.1	ATP-dependent rna helicase, dead/deah box family protein	2	10420	7417.74	11499.6	11332.6	9452.38	12274	1.088	1.274	1.06735
YP_885753.1	DNA-directed RNA polymerase subunit beta	120	6835	5166.63	5253.72	6518.56	6582.98	6789.5	0.954	1.274	1.29232
YP_889939.1	DNA or RNA helicase of superfamily protein II	9	1440	1320.07	1668.56	1455.73	1679.85	2327.05	1.011	1.273	1.39464
YP_885341.1	hypothetical protein MSMEG_0938	6	7230	5900.97	7359.71	6818	7512.45	9677.77	0.943	1.273	1.31497
YP_884664.1	integral membrane protein	4	3404	4027.08	3762.83	3746.21	5120.57	4430.51	1.101	1.272	1.17744
YP_885096.1	aminotransferase AlaT	5	6010	6661.54	5826.44	9176.66	8467.49	13323.5	1.527	1.271	2.28673
YP_890068.1	phosphoribosylaminoimidazole-succinocarboxamide synthase	12	1635	1486.17	1618.96	1603.15	1888.77	2637.32	0.981	1.271	1.62902
YP_887093.1	putative secreted alanine rich protein	10	937	1127.74	827.066	925.958	1432.57	1213.71	0.988	1.27	1.46749
YP_887958.1	ABC transporter, permease/ATP-binding protein	3	14500	15386.2	12536.8	12438.2	19527.2	18342.6	0.858	1.269	1.4631
YP_887020.1	metallo-beta-lactamase superfamily protein	4	15965	12763.6	12446.6	15289.8	16201.6	18739.6	0.958	1.269	1.5056
YP_889869.1	hypothetical protein MSMEG_5635	25	8090	6416.76	7125.21	8697.55	8134.93	9216.93	1.075	1.268	1.29357
YP_891112.1	short chain dehydrogenase	3	5530	3628	6295.44	5463.61	4596.15	7081.52	0.988	1.267	1.12486
YP_890789.1	methylmalonyl-CoA carboxyltransferase 12S subunit	4	2260	2447.81	2092.47	2363.27	3099.63	4028.98	1.046	1.266	1.92547
YP_885320.1	hypothetical protein MSMEG_0917	2	1785.5	2033.43	2060.9	1904.89	2575.21	2445.68	1.067	1.266	1.1867
YP_887402.1	triosephosphate isomerase	11	1760	1494.91	1569.35	2063.83	1893.03	2025.9	1.173	1.266	1.29092
YP_888940.1	hypothetical protein MSMEG_4679	2	5760	6893.21	6629.15	6329.68	8719.04	8851.9	1.099	1.265	1.3353
YP_884769.1	acetyltransferase	1	3160	3094.73	3923.38	3528.77	3913.98	4152.18	1.117	1.265	1.05832
YP_889494.1	acyl-[ACP] desaturase	14	2545	2146.2	2232.27	2791.69	2715.91	3002.35	1.097	1.265	1.34498
YP_888920.1	ABC transporter membrane protein	3	1850	1617.3	1388.97	2220.46	2046.52	1341.47	1.2	1.265	0.965808
YP_890222.1	acetyl-CoA acetyltransferase	1	1400	1328.81	2335.99	2211.24	1679.85	2044.15	1.579	1.264	0.875069
YP_886284.1	sensor histidine kinase	2	5715	4449.77	5402.53	5459	5619.41	6219.14	0.955	1.263	1.15115
YP_889166.1	nicotinate phosphoribosyltransferase	6	2210	1927.65	2268.34	2096.07	2434.51	3043.41	0.948	1.263	1.34169
YP_889931.1	molybdenum cofactor biosynthesis protein A	2	13180	11963.7	12473.6	13184.5	15101.6	17019.4	1	1.262	1.36443
YP_886441.1	putative acyl-CoA dehydrogenase	50	3205	1783.4	1907.57	2487.65	2251.18	3390.19	0.776	1.262	1.77723
YP_885858.1	signal peptide peptidase SppA, 67K type	2	6260	7706.23	10191.8	6513.95	9720.99	12000.3	1.041	1.261	1.17745
YP_889930.1	hypothetical protein MSMEG_5697	2	385	366.734	338.222	415.99	462.6	404.267	1.08	1.261	1.19527
YP_887103.1	amino acid permease	3	4610	4274.92	4094.74	4505.41	5389.18	4298.19	0.977	1.261	1.04969
YP_885831.1	integral membrane transporter	1	3780	3540.58	2931.26	3270.8	4459.72	3193.98	0.865	1.26	1.08963
YP_887966.1	oxidoreductase	4	2673.5	2651.06	2878.04	2841.91	3340.52	4206.93	1.063	1.26	1.46173
YP_888851.1	hypothetical protein MSMEG_4582	4	4765	5118.54	4856.87	5141.14	6446.55	7574.31	1.079	1.259	1.5595
YP_887502.1	adenosylmethionine--8-amino-7-oxononanoate transaminase	1	1680	1232.65	1713.66	1888.77	1551.95	2463.93	1.124	1.259	1.43782
YP_885347.1	DNA binding domain-containing protein	2	1970	2543.97	2746.36	2151.35	3201.96	4051.8	1.092	1.259	1.47533
YP_889429.1	3-hydroxyacyl-CoA dehydrogenase	27	2250	1923.28	2281.87	2220.46	2421.72	2390.93	0.987	1.259	1.04779
YP_889868.1	hypothetical protein MSMEG_5634	4	17950	19189.1	15422.9	17045	24131.9	24411.2	0.95	1.258	1.58278
YP_889167.1	putative helicase	2	13130	12042.3	9046.31	13290.5	15135.7	18689.4	1.012	1.257	2.06597
YP_885493.1	acyl-CoA synthetase	4	16965	16479	20040.8	19081.2	20686.9	20350.2	1.125	1.255	1.01544
YP_887924.1	NADH dehydrogenase	23	5930	7474.56	6439.75	5961.14	9379.9	8979.66	1.005	1.255	1.39441
YP_885558.1	nucleotide-binding protein	49	2940	2596.43	2895.18	3316.86	3257.38	3586.39	1.128	1.255	1.23874
YP_885182.1	F420-dependent glucose-6-phosphate dehydrogenase	43	3320	3400.71	3355.16	3280.01	4263.59	5073.87	0.988	1.254	1.51226
YP_888103.1	hydrolase	2	120	104.906	108.231	110.562	131.319	197.571	0.921	1.252	1.82545
YP_885629.1	type III restriction enzyme, res subunit	5	12400	14774.3	17046.4	14004.5	18504	24183	1.129	1.252	1.41866
YP_889504.1	steroid delta-isomerase	7	7010	5848.52	6656.21	8918.68	7324.85	6734.74	1.272	1.252	1.0118
YP_885340.1	DNA-binding response regulator RegX3	3	1370	1022.83	1127.41	1271.46	1279.08	1158.96	0.928	1.251	1.02799
YP_886934.1	aldehyde dehydrogenase	6	5730	3628	3111.64	5721.59	4536.46	2146.81	0.999	1.25	0.689929
YP_888863.1	serine/threonine-protein kinase PknH, putative	2	9895	10914.6	9411.59	11420.1	13643.5	12410.9	1.154	1.25	1.31868
YP_890520.1	ATP-dependent DNA ligase	10	1860	1962.62	2570.49	1888.77	2451.56	3079.91	1.015	1.249	1.19818
YP_889013.1	hypothetical protein MSMEG_4755	4	4475	5385.18	5961.73	5371.48	6723.68	7022.2	1.2	1.249	1.17788
YP_887965.1	mannose-binding lectin	28	1038	1390.01	1632.49	992.295	1735.28	2217.54	0.956	1.248	1.35838
YP_887242.1	dehydrogenase/reductase SDR family protein member 1	3	806	561.248	617.819	995.059	700.081	1040.33	1.235	1.247	1.68387
YP_884964.1	sugar ABC transporter, substrate-binding protein, putative	4	6055	3842.19	2859.1	5924.29	4788.01	3089.04	0.978	1.246	1.08042
YP_887723.1	hypothetical protein MSMEG_3419	2	9345	3802.85	4757.66	7172.72	4736.85	4238.87	0.768	1.246	0.890958
YP_885287.1	glyoxalase family protein	3	6000	5227.82	6493.86	5859.79	6506.24	6050.32	0.977	1.245	0.931698
YP_886320.1	ABC1 family protein	27	5760	4100.08	4933.53	6062.49	5099.25	4781.85	1.053	1.244	0.969255
YP_886260.1	short chain dehydrogenase	4	4195	3461.9	3959.45	3597.88	4306.23	4594.77	0.858	1.244	1.16046
YP_887400.1	glyceraldehyde-3-phosphate dehydrogenase, type I	143	2740	2238	2182.66	3123.38	2779.86	2701.2	1.14	1.242	1.23757
YP_884475.1	hypothetical protein MSMEG_0057	4	1500.5	886.457	1136.88	1208.81	1100.01	1881.26	0.806	1.241	1.65476
YP_889685.1	hypothetical protein MSMEG_5445	4	4865	3579.92	2971.84	4445.52	4438.4	4138.49	0.914	1.24	1.39257
YP_885716.1	exodeoxyribonuclease V, alpha subunit	2	1186.5	950.712	1344.32	1474.16	1178.88	1329.61	1.242	1.24	0.989058
YP_889400.1	hypothetical protein MSMEG_5154	2	5583	3412.95	5166.68	6080.92	4232.47	4999.04	1.089	1.24	0.967554
YP_885819.1	50S ribosomal protein L3	35	8120	6862.61	8234.58	9582.05	8510.13	7911.96	1.18	1.24	0.960821
YP_885346.1	pyrroline-5-carboxylate reductase	10	12000	10140.9	8527.71	13083.2	12535	12775.9	1.09	1.236	1.49817
YP_887841.1	cyclopropane-fatty-acyl-phospholipid synthase 1	6	2385	2924.26	2908.71	2086.86	3615.52	4749.91	0.875	1.236	1.633
YP_886529.1	hypothetical protein MSMEG_2176	10	2210	1700.35	2002.27	2137.53	2101.95	2591.69	0.967	1.236	1.29437
YP_889618.1	GntR-family protein transcriptional regulator	1	165	177.466	108.231	203.619	219.149	186.164	1.234	1.235	1.72006
YP_884440.1	periplasmic binding protein	5	2960	5280.27	4022.59	2487.65	6523.29	3230.49	0.84	1.235	0.803087
YP_890622.1	acyltransferase family protein	12	4905	5625.59	4306.69	6140.8	6949.65	7665.56	1.252	1.235	1.77992
YP_885645.1	DEAD/DEAH box helicase	3	1090	862.853	734.167	1492.59	1065.9	1031.2	1.369	1.235	1.40459
YP_886174.1	ChaB protein	10	14550	6998.11	9249.25	12254	8638.03	7779.63	0.842	1.234	0.84111
YP_889362.1	acyl-CoA synthetase	9	7660	7395.88	6701.31	9047.67	9124.08	9080.04	1.181	1.234	1.35497
YP_889294.1	ATPase	1	2950	2342.9	2624.6	3344.5	2890.71	3641.14	1.134	1.234	1.38731
YP_890373.1	DNA polymerase III subunit delta'	2	15135	13506.7	13785.9	16998.9	16670.6	18297	1.123	1.234	1.32722
YP_890161.1	ATP-dependent DNA helicase	6	5965	4751.37	6115.06	5348.44	5862.44	7765.94	0.897	1.234	1.26997
YP_888070.1	N-acetyl-gamma-glutamyl-phosphate reductase	7	822	646.047	838.791	816.317	797.291	1003.82	0.993	1.234	1.19675
YP_887107.1	1-deoxy-D-xylulose-5-phosphate synthase	6	2900	3147.18	2940.28	3224.73	3879.87	4613.03	1.112	1.233	1.56891
YP_884784.1	MaoC like domain-containing protein	5	2270	2386.61	2814.01	1842.7	2941.88	4343.82	0.812	1.233	1.54364
YP_888835.1	oxidoreductase	1	1360	996.608	1325.83	1796.63	1227.91	1733.88	1.321	1.232	1.30777
YP_886735.1	D-alanyl-alanine synthetase A	2	15100	14293.5	17181.7	14925.9	17608.6	17886.3	0.988	1.232	1.04101
YP_888039.1	ribosomal large subunit pseudouridine synthase B	6	2315	2141.83	2128.54	3206.3	2639.16	2664.7	1.385	1.232	1.25189
YP_887897.1	anthranilate dioxygenase reductase	4	3255.5	3326.84	4028	3602.48	4093.9	5174.25	1.107	1.231	1.28457
YP_890165.1	acetaldehyde dehydrogenase	5	1040	900.444	1127.41	1796.63	1108.53	1788.63	1.728	1.231	1.5865
YP_889461.1	hypothetical protein MSMEG_5215	2	2145	2474.04	2660.68	2506.07	3044.2	3198.55	1.168	1.23	1.20215
YP_886380.1	molybdate ABC transporter, periplasmic molybdate-binding protein	1	15600	21418.3	23179.5	19809	26349	41704.3	1.27	1.23	1.79919
YP_890581.1	O-antigen export system, permease protein	2	2575	2386.61	2173.64	2602.82	2933.35	2774.2	1.011	1.229	1.27629
YP_889164.1	hypothetical protein MSMEG_4909	6	1580	1315.7	1781.3	1478.77	1615.9	2888.27	0.936	1.228	1.62144
YP_886220.1	valosin containing protein-1	1	1060	944.155	1163.48	1068.77	1159.7	1259.34	1.008	1.228	1.08239
YP_884719.1	acyl-CoA synthetase	5	5440	5323.99	5339.4	5979.57	6540.35	6743.87	1.099	1.228	1.26304
YP_889653.1	immunogenic protein MPT63	9	4760	5236.56	4022.59	4855.52	6429.49	5712.67	1.02	1.228	1.42015
YP_887686.1	pyridoxamine 5'-phosphate oxidase-related, FMN-binding	6	1750	1814	2060.9	2146.75	2225.59	2710.32	1.227	1.227	1.31512
YP_887395.1	hypothetical protein MSMEG_3079	2	2670	2605.17	2971.84	2538.32	3197.69	3613.77	0.951	1.227	1.216
YP_886219.1	selenide, water dikinase	3	6300	8829.6	11364.3	6744.29	10829.5	12228.4	1.071	1.227	1.07604
YP_885740.1	ABC1 family protein	23	3120	2814.98	2913.22	3565.63	3453.51	3075.35	1.143	1.227	1.05565
YP_888949.1	hypothetical protein MSMEG_4688	12	756.5	717.733	664.268	998.284	880.005	1151.66	1.32	1.226	1.73373
YP_886291.1	isochorismate synthase DhbC	2	4709.5	4583.96	4617.41	4947.65	5615.15	6742.5	1.051	1.225	1.46024
YP_890059.1	phosphoribosylformylglycinamidine synthase subunit I	7	4110	3252.09	3580.64	3749.9	3982.19	4581.09	0.912	1.225	1.2794
YP_886763.1	chromosome segregation protein SMC	2	2419.5	1644.4	2466.77	2387.22	2013.27	3873.85	0.987	1.224	1.57041
YP_889509.1	transcription elongation factor GreA	45	2500	2307.93	2895.18	2699.56	2822.5	3321.74	1.08	1.223	1.14734
YP_888204.1	NAD-dependent alcohol dehydrogenase	2	469	422.247	514.098	427.507	515.894	426.169	0.912	1.222	0.828965
YP_888633.1	D-beta-hydroxybutyrate dehydrogenase	4	2860	2578.94	2570.49	3058.89	3146.53	3992.48	1.07	1.22	1.5532
YP_887939.1	ferric iron-binding periplasmic protein of ABC transporter	5	9090	10840.3	10101.6	8393.51	13217.1	12867.2	0.923	1.219	1.27378
YP_886395.1	oxidoreductase, zinc-binding dehydrogenase family protein	4	2290	1932.02	2083.45	2335.62	2353.5	2491.31	1.02	1.218	1.19576
YP_887281.1	preprotein translocase subunit SecF	5	4390	3217.12	2759.89	2644.28	3913.98	2938.47	0.602	1.217	1.0647
YP_889763.1	peptidoglycan-binding LysM	1	2030	2823.72	2435.2	3077.31	3436.45	3677.64	1.516	1.217	1.5102
YP_884545.1	cyclase/dehydrase family protein	6	7210	6744.59	7102.66	7725.53	8203.15	9810.09	1.072	1.216	1.38119
YP_886107.1	flavoprotein disulfide reductase	4	6725	5188.48	5655.07	6541.59	6301.59	7934.77	0.973	1.215	1.40312
YP_890120.1	hypothetical protein MSMEG_5894	3	2120	2106.86	2164.62	2192.82	2558.15	2491.31	1.034	1.214	1.15092
YP_888895.1	saccharopine dehydrogenase	2	3175	3199.64	3648.29	3528.77	3879.87	5543.84	1.111	1.213	1.51957
YP_890410.1	metallo-beta-lactamase family protein	2	12325	9817.46	12802.8	12438.2	11895.4	16645.2	1.009	1.212	1.30012
YP_886779.1	LppW protein	2	4470.5	4860.65	5296.11	4662.04	5892.28	5849.55	1.043	1.212	1.1045
YP_887811.1	fructose-1,6-bisphosphate aldolase	59	4810	3531.84	4942.55	6919.35	4280.64	7045.02	1.439	1.212	1.42538
YP_887948.1	hypothetical protein MSMEG_3645	2	19950	21024.9	22954	22342.8	25453.6	29339	1.12	1.211	1.27817
YP_888659.1	penicillin binding protein transpeptidase domain-containing protein	1	11000	11976.8	10191.8	10042.7	14496.2	13323.5	0.913	1.21	1.30728
YP_885939.1	phosphoglucosamine mutase	2	14500	13331.8	12717.2	14188.8	16116.4	17065	0.979	1.209	1.34189
YP_884565.1	thiamine biosynthesis protein ThiC	3	18600	14599.4	16866	21375.3	17651.3	15057.4	1.149	1.209	0.892763
YP_886134.1	piperideine-6-carboxylic acid dehydrogenase	3	15300	14249.7	16324.9	13912.4	17224.9	14966.1	0.909	1.209	0.916768
YP_887716.1	MOSC domain-containing protein	4	6595	7225.41	8392.42	7785.42	8731.83	9289.93	1.181	1.208	1.10694
YP_888937.1	trigger factor	80	1330	1027.21	1122.9	1276.07	1240.7	1149.83	0.959	1.208	1.02399
YP_888239.1	universal stress protein family protein	2	4570	1138.23	470.805	4860.13	1373.3	702.677	1.063	1.207	1.4925
YP_890260.1	biphenyl-2,3-diol 1,2-dioxygenase	3	7710	5455.12	6511.9	8660.7	6582.98	7127.15	1.123	1.207	1.09448
YP_886449.1	cell division ATP-binding protein FtsE	7	4880	8829.6	7287.56	5905.86	10659	8258.73	1.21	1.207	1.13326
YP_890501.1	KanY protein	34	1930	2124.35	1835.42	2409.33	2562.42	2673.82	1.248	1.206	1.45679
YP_890837.1	transcriptional regulator, TetR family protein	7	2300	1748.44	1704.64	2220.46	2106.21	1971.14	0.965	1.205	1.15634
YP_888979.1	peptidase S9, prolyl oligopeptidase	2	3925	3182.15	2714.8	4993.72	3832.97	5197.07	1.272	1.205	1.91435
YP_887401.1	phosphoglycerate kinase	24	14075	12370.2	12911.1	14271.7	14897	15509.1	1.014	1.204	1.20122
YP_889280.1	hypothetical protein MSMEG_5030	5	3530	3654.23	3788.09	3657.76	4400.02	4261.69	1.036	1.204	1.12502
YP_884454.1	FHA domain-containing protein	2	10900	12719.9	14430.8	21605.7	15306.3	24867.4	1.982	1.203	1.72322
YP_889629.1	hypothetical protein MSMEG_5388	3	688	715.984	761.225	827.373	861.245	847.775	1.203	1.203	1.1137
YP_884800.1	Rmt2 protein	2	4350	6456.1	4617.86	4795.63	7764	7619.93	1.102	1.203	1.6501
YP_885302.1	prolyl oligopeptidase family protein	3	23200	19844.7	22548.1	22941.6	23876.1	30388.5	0.989	1.203	1.34772
YP_890079.1	phosphoribosylamine--glycine ligase	5	12700	11627.1	13619.1	14557.3	13984.6	11863.4	1.146	1.203	0.871085
YP_890314.1	Lsr2 protein	3	39400	43973.1	4464.53	39894.5	52868.5	40244.2	1.013	1.202	9.01421
YP_890402.1	hypothetical protein MSMEG_6182	12	1280	1070.92	983.099	1197.76	1287.6	1482.92	0.936	1.202	1.50842
YP_887060.1	glutamate permease	2	12775	11015.1	8920.04	12065.1	13225.7	10184.2	0.944	1.201	1.14173
YP_888969.1	enoyl-CoA hydratase	2	25575	22908.9	29141.2	24812	27500.2	34923.9	0.97	1.2	1.19844
YP_889004.1	ErfK/YbiS/YcfS/YnhG family protein	3	8000	9528.97	8306.73	10319.1	11426.4	9025.29	1.29	1.199	1.0865
YP_889777.1	glucose-6-phosphate isomerase	23	4080	3085.99	4329.24	3611.7	3700.8	6004.69	0.885	1.199	1.38701
YP_890325.1	GTP cyclohydrolase I	5	2720	2666.36	2723.82	2929.9	3197.69	3695.9	1.077	1.199	1.35688
YP_885239.1	copper/zinc superoxide dismutase	14	2723	3094.73	2615.58	2579.78	3704.21	2874.59	0.947	1.197	1.09902
YP_884455.1	FHA domain-containing protein	1	3940	3776.62	3688.88	3805.18	4519.41	4489.83	0.966	1.197	1.21713
YP_884821.1	type I modular polyketide synthase	10	4950	3899.01	2642.64	4901.59	4664.37	6036.63	0.99	1.196	2.28432
YP_886555.1	ZbpA protein	4	28450	21462	24171.6	28469.7	25666.8	25780	1.001	1.196	1.06654
YP_887280.1	preprotein translocase subunit SecD	21	2650	3173.41	3292.03	2625.85	3794.6	2956.72	0.991	1.196	0.898144
YP_890315.1	lysyl-tRNA synthetase	19	3070	2596.43	2236.78	2985.18	3103.89	4097.43	0.972	1.195	1.83184
YP_887926.1	urease accessory protein UreG	3	2220	1320.07	1533.27	1925.62	1577.53	1113.33	0.867	1.195	0.726114
YP_890663.1	hypothetical protein MSMEG_6450	3	2270	2692.59	2345.01	2128.32	3214.75	2263.17	0.938	1.194	0.9651
YP_887278.1	4-aminobutyrate aminotransferase	3	4170	3855.3	4329.24	4155.29	4604.68	4818.35	0.996	1.194	1.11298
YP_888587.1	hypothetical protein MSMEG_4311	3	2780	3295.8	2922.24	2082.25	3931.03	2993.22	0.749	1.193	1.02429
YP_884823.1	MmpL protein	3	4880	6058.33	4239.05	4993.72	7222.52	6780.37	1.023	1.192	1.5995
YP_889776.1	[NADP+] succinate-semialdehyde dehydrogenase	37	3980	3304.54	3670.84	4726.53	3939.56	4690.59	1.188	1.192	1.2778
YP_889339.1	hypothetical protein MSMEG_5089	19	2390	2203.03	2426.18	2616.64	2626.37	2755.95	1.095	1.192	1.13592
YP_889484.1	hypothetical protein MSMEG_5238	3	1460	1739.69	1064.27	1520.23	2072.1	1259.34	1.041	1.191	1.18329
YP_888513.1	cell division protein MraZ	3	11900	12676.2	14430.8	12806.8	15093.1	16061.2	1.076	1.191	1.11298
YP_886138.1	hypothetical protein MSMEG_1766	1	12400	5682.41	9019.26	9858.46	6770.58	5968.19	0.795	1.191	0.661716
YP_889523.1	enoyl-CoA hydratase	14	12725	8685.35	8009.1	10977.9	10347.7	10020	0.863	1.191	1.25108
YP_888573.1	protease	14	6075	6373.05	6575.04	6090.13	7584.93	6255.65	1.002	1.19	0.951424
YP_890786.1	hypothetical protein MSMEG_6574	1	6060	5979.65	7485.98	6329.68	7111.67	7939.33	1.045	1.189	1.06056
YP_888052.1	tyrosyl-tRNA synthetase	4	945.5	705.931	1034.06	960.969	839.501	1141.62	1.016	1.189	1.10402
YP_888828.1	hypothetical protein MSMEG_4558	3	43000	35318.4	39053.4	44224.8	41953.7	49369.9	1.028	1.188	1.26416
YP_884992.1	4-aminobutyrate transaminase	1	2110	2246.74	2543.43	2303.38	2669.01	2062.4	1.092	1.188	0.810874
YP_885109.1	monooxygenase	9	401	417.002	667.425	538.99	495.429	529.289	1.344	1.188	0.793031
YP_887409.1	oxidoreductase, zinc-binding dehydrogenase family protein	2	3294	1408.8	1535.98	3133.98	1672.61	1539.96	0.951	1.187	1.00259
YP_885325.1	deoxyribose-phosphate aldolase	4	25080	25785	25474.9	25480	30612.6	31730	1.016	1.187	1.24554
YP_887568.1	xylulokinase	3	1730	1975.73	2092.47	1934.84	2344.97	3714.15	1.118	1.187	1.77501
YP_888221.1	14 kDa antigen	7	6970	495.681	336.418	5822.94	588.375	424.344	0.835	1.187	1.26136
YP_889208.1	threonine synthase	32	3850	3273.94	3138.7	3938.78	3884.13	3901.22	1.023	1.186	1.24294
YP_885633.1	cysteine desulfurase IscS	5	1350	1014.09	1307.79	1308.32	1202.33	1177.21	0.969	1.186	0.900152
YP_886031.1	isocitrate dehydrogenase, NADP-dependent	212	3960	3085.99	3165.76	3920.35	3658.16	4079.17	0.99	1.185	1.28853
YP_886257.1	hypothetical protein MSMEG_1891	14	1895	1787.77	2295.4	1916.41	2119	2719.45	1.011	1.185	1.18474
YP_889519.1	acetyl-CoA acetyltransferase	80	2470	2255.48	2110.51	2667.31	2673.27	3618.33	1.08	1.185	1.71444
YP_886106.1	hypothetical protein MSMEG_1734	5	656	538.518	631.348	659.687	637.833	683.513	1.006	1.184	1.08262
YP_886716.1	ketol-acid reductoisomerase	170	3560	2941.74	3053.02	4477.77	3483.35	4293.63	1.258	1.184	1.40636
YP_884665.1	membrane protein, MmpL family protein	22	2095	2080.64	1740.72	2188.21	2460.09	1838.82	1.044	1.182	1.05636
YP_885357.1	uroporphyrinogen-III synthase	12	4735	4467.25	4266.11	4579.11	5278.32	5019.12	0.967	1.182	1.17651
YP_888176.1	DEAD/DEAH box helicase	6	9445	7985.98	8306.73	9840.03	9431.06	9951.54	1.042	1.181	1.19801
YP_885270.1	DNA or RNA helicase of superfamily protein II	8	1620	1412.74	1623.47	1598.54	1667.92	2299.67	0.987	1.181	1.41652
YP_886758.1	ribonuclease III	4	33400	32258.6	31116.4	33997.9	38073.9	42160.6	1.018	1.18	1.35493
YP_887334.1	hypothetical protein MSMEG_3016	1	4010	3881.53	4383.36	4920.01	4579.1	4143.05	1.227	1.18	0.945178
YP_886707.1	aspartyl/glutamyl-tRNA amidotransferase subunit C	7	2170	2133.09	2254.81	2248.1	2515.52	2591.69	1.036	1.179	1.1494
YP_884670.1	phosphoenolpyruvate carboxykinase	37	7980	6320.59	5997.8	7766.99	7452.76	7072.39	0.973	1.179	1.17916
YP_888550.1	integral membrane protein	3	12300	19757.3	20744.3	14649.5	23279.2	22631.7	1.191	1.178	1.09098
YP_886394.1	hypothetical protein MSMEG_2032	3	479	610.204	830.673	657.845	718.841	786.633	1.373	1.178	0.946982
YP_886489.1	acyl-CoA synthetase	4	3805	4537.19	3075.57	4565.29	5342.28	2965.84	1.2	1.177	0.964324
YP_890308.1	beta-lactamase	5	6360	6923.8	6755.42	5951.93	8151.98	6743.87	0.936	1.177	0.99829
YP_890004.1	LytR/CpsA/Psr family protein	4	1895	1594.14	1402.49	1741.81	1874.7	1402.62	0.919	1.176	1.00009
YP_889668.1	LpqT protein	1	65600	68800.9	64487.7	68456.4	80922.9	74282.9	1.044	1.176	1.15189
YP_890895.1	aldehyde dehydrogenase, thermostable	2	3500	2465.29	3134.19	2888.44	2899.24	3951.41	0.825	1.176	1.26074
YP_886770.1	signal recognition particle protein	20	4905	3855.3	4234.54	4878.55	4532.2	5507.34	0.995	1.176	1.30058
YP_886551.1	sensory box/response regulator	1	1930	1669.76	1461.12	1934.84	1961.25	2956.72	1.003	1.175	2.0236
YP_889292.1	ATP-dependent rna helicase, dead/deah box family protein	18	2840	2867.43	2399.12	3008.21	3363.97	3896.66	1.059	1.173	1.6242
YP_886240.1	DNA-binding response regulator MtrA	4	7415	6421.13	7364.22	7895.98	7533.76	7880.02	1.065	1.173	1.07004
YP_889305.1	NAD-dependent malic enzyme	10	8205	6985	9136.51	8563.96	8190.36	10051.9	1.044	1.173	1.10019
YP_889191.1	F0F1 ATP synthase subunit delta	38	1925	1424.97	1379.95	2068.43	1671.33	1537.68	1.075	1.173	1.1143
YP_889917.1	phosphoserine aminotransferase	11	5870	4712.03	5429.59	6154.62	5525.61	6123.32	1.048	1.173	1.12777
YP_890797.1	acyl-CoA dehydrogenase	2	1957	1679.81	1675.33	2085.02	1967.65	2948.5	1.065	1.171	1.75996
YP_884426.1	recombination protein F	4	7855	7518.27	6818.56	7794.63	8800.05	8222.23	0.992	1.17	1.20586
YP_890615.1	PAP2 superfamily protein	4	1605	1665.38	1722.68	1722.93	1948.46	1546.8	1.073	1.17	0.897905
YP_889353.1	tetrahydropicolinate succinylase	22	1290	1070.92	1407	1686.07	1253.5	1651.75	1.307	1.17	1.17395
YP_884777.1	hypothetical protein MSMEG_0364	5	206	158.233	141.602	317.866	185.04	222.666	1.543	1.169	1.57248
YP_885407.1	aminoglycoside phosphotransferase	1	143000	153862	163249	172293	179923	197114	1.205	1.169	1.20745
YP_886190.1	phosphoribosylaminoimidazole carboxylase ATPase subunit	6	9820	6311.85	6146.62	9457.67	7376.01	6529.42	0.963	1.169	1.06228
YP_890808.1	hypothetical protein MSMEG_6596	5	2030	1669.76	1921.1	1870.34	1952.72	2755.95	0.921	1.169	1.43457
YP_890838.1	glyoxalase family protein	16	5075	4117.56	4856.87	5016.76	4813.59	4804.66	0.989	1.169	0.989251
YP_884428.1	DNA gyrase subunit B	63	6790	6373.05	6629.15	5795.3	7435.7	7492.17	0.854	1.167	1.13019
YP_886306.1	hydrolase, alpha/beta fold family protein	2	806.5	632.934	886.593	788.216	738.454	1000.17	0.977	1.167	1.12811
YP_884488.1	hypothetical protein MSMEG_0070	2	29150	34181.9	32559.5	30128.2	39907.2	30890.4	1.034	1.167	0.948736
YP_888894.1	hypothetical protein MSMEG_4631	4	5990	5769.84	6060.94	5459	6732.21	12730.3	0.911	1.167	2.10039
YP_890167.2	3-ketosteroid-delta-1-dehydrogenase	16	7470	4720.77	4757.66	6946.99	5508.56	6036.63	0.93	1.167	1.26882
YP_888540.1	ubiquinol-cytochrome c reductase cytochrome b subunit	11	19600	16959.8	20112.9	19348.4	19783.1	18525.1	0.987	1.166	0.921054
YP_888421.1	hypothetical protein MSMEG_4141	3	1110	1031.58	965.06	1188.54	1202.33	1414.48	1.071	1.166	1.46569
YP_886991.1	30S ribosomal protein S15	17	2570	2552.72	2290.89	2644.28	2975.99	2536.94	1.029	1.166	1.1074
YP_887756.1	TetR family protein transcriptional regulator	1	2620	2386.61	3246.93	2819.33	2779.86	2929.34	1.076	1.165	0.902187
YP_887530.1	peroxiredoxin Q	3	17000	15298.8	13889.7	16768.6	17821.8	16243.7	0.986	1.165	1.16948
YP_886028.1	homoserine O-acetyltransferase	2	1995	1656.64	1758.75	2096.07	1927.14	2089.78	1.051	1.163	1.18821
YP_888832.1	ABC Fe3+-siderophores transporter, periplasmic binding protein	1	32600	27800.1	25344.1	41276.5	32318	56852.9	1.266	1.163	2.24324
YP_885517.1	cobalamin synthesis protein	3	2960	4851.91	2155.6	4625.18	5636.47	3184.86	1.563	1.162	1.47748
YP_888464.1	B12-dependent methionine synthase	34	6195	5127.29	4978.63	6191.48	5956.24	5616.85	0.999	1.162	1.12819
YP_889512.1	glutaryl-CoA dehydrogenase	4	6275	6604.71	7183.84	6113.16	7670.2	10585.8	0.974	1.161	1.47355
YP_886014.1	periplasmic sensor signal transduction histidine kinase	7	809	756.198	568.213	881.733	878.3	570.354	1.09	1.161	1.00377
YP_888598.1	pyruvate dehydrogenase subunit E1	30	5100	4104.45	3458.88	5348.44	4766.69	4202.37	1.049	1.161	1.21495
YP_885823.1	30S ribosomal protein S19	93	1330	1101.51	1109.37	1391.24	1279.08	1131.58	1.046	1.161	1.02002
YP_889014.1	4'-phosphopantetheinyl transferase	4	9500	8558.59	8811.81	10485	9929.9	18297	1.104	1.16	2.07641
YP_886777.1	16S rRNA-processing protein	4	5075	3623.63	3210.85	5072.04	4203.9	4206.93	0.999	1.16	1.31022
YP_887553.1	DNA-binding response regulator, LuxR family protein	2	15563	13620.3	13338.1	15555.2	15794	19766.2	0.999	1.16	1.48193
YP_887421.1	quinone oxidoreductase	6	1490	1324.44	1659.54	1828.88	1534.89	2153.66	1.227	1.159	1.29774
YP_886793.1	transcriptional regulator, GntR family protein	2	81625	81101.2	82169.9	84920.9	94012.2	91302.3	1.04	1.159	1.11114
YP_887347.1	chorismate synthase	6	3340	2924.26	3062.04	3759.11	3389.55	3540.76	1.125	1.159	1.15634
YP_889662.1	nucleoside triphosphate pyrophosphohydrolase	10	1409.5	1494.91	1700.13	1768.99	1731.02	1514.86	1.255	1.158	0.891027
YP_885297.1	dihydrodipicolinate reductase	2	1443.5	1117.25	1963.49	1201.44	1292.72	3978.79	0.832	1.157	2.02639
YP_890155.1	hypothetical protein MSMEG_5929	1	9170	9878.66	8009.1	10042.7	11426.4	11772.1	1.095	1.157	1.46984
YP_890583.1	4-carboxymuconolactone decarboxylase	1	1910	1136.48	1794.83	1649.22	1313.19	1788.63	0.863	1.155	0.996545
YP_885972.1	enoyl-CoA hydratase	9	5970	6399.27	6340.54	6467.88	7376.01	8669.39	1.083	1.153	1.3673
YP_889689.1	redox-sensitive transcriptional activator SoxR	1	835	769.311	886.593	677.193	886.827	901.616	0.811	1.153	1.01695
YP_888479.1	hypothetical protein MSMEG_4200	6	3290	3287.06	3986.51	3252.37	3790.33	4567.4	0.989	1.153	1.14571
YP_887079.1	soluble pyridine nucleotide transhydrogenase	2	5295	4659.58	6187.21	5279.34	5367.86	6009.25	0.997	1.152	0.971238
YP_889275.1	T/U mismatch-specific DNA glycosylase	1	13000	13025.8	14160.2	13359.6	15007.8	15513.6	1.028	1.152	1.09558
YP_885894.1	dTDP-glucose 4,6-dehydratase	4	1047	1184.56	1306.89	1139.25	1362.64	1388.01	1.088	1.15	1.06207
YP_885779.1	hypothetical protein MSMEG_1393	7	8120	9266.71	8360.85	8301.37	10659	7683.81	1.022	1.15	0.919023
YP_885674.1	PilT domain-containing protein	3	4290	3977.69	4031.61	4459.34	4570.57	4352.94	1.039	1.149	1.0797
YP_886179.1	acetyl-/propionyl-coenzyme A carboxylase alpha chain	105	1760	1433.72	1704.64	2054.61	1645.75	1980.27	1.167	1.148	1.16169
YP_885946.1	hypothetical protein MSMEG_1567	4	4000	3671.71	3323.6	4224.39	4216.69	4863.98	1.056	1.148	1.46347
YP_889378.1	GTP-binding protein TypA/BipA	28	1056.5	1188.94	1213.09	1257.64	1364.35	1213.71	1.19	1.148	1.00051
YP_889318.1	Mrp protein	10	3755	3033.54	3233.4	3524.17	3479.09	3549.89	0.939	1.147	1.09788
YP_887911.1	acetyl-CoA acetyltransferase	1	9640	7413.37	10913.3	9397.78	8493.07	12684.7	0.975	1.146	1.16231
YP_885146.1	glycosyl hydrolase family protein 76	2	49210	61348.2	55441.4	53834.5	70183	73379.5	1.094	1.144	1.32355
YP_887423.1	ABC transporter, ATPase subunit	1	51300	52190.8	53935.1	50490	59690.3	68351.3	0.984	1.144	1.26729
YP_888007.1	isocitrate lyase	2	10285	10460	11368.8	10305.3	11963.6	15696.2	1.002	1.144	1.38064
YP_885210.1	hydrolase	6	990.5	1416.23	1673.07	1179.33	1620.16	1478.36	1.191	1.144	0.883619
YP_891096.1	single-strand DNA-binding protein	10	1037.5	802.969	909.592	907.07	918.377	1048.54	0.874	1.144	1.15276
YP_889249.1	extracellular solute-binding protein, family protein 5	8	4120	6115.15	6065.45	4574.51	6988.02	6018.38	1.11	1.143	0.99224
YP_890787.1	beta-lactamase	5	1510	1835.86	2326.97	1612.36	2097.69	2564.31	1.068	1.143	1.102
YP_887194.1	hypothetical protein MSMEG_2874	2	3935	3438.73	4050.55	3764.18	3931.03	4448.76	0.957	1.143	1.09831
YP_889210.1	diaminopimelate decarboxylase	6	1346.5	1162.27	1102.6	1271.46	1328.11	1839.28	0.944	1.143	1.66812
YP_890111.1	short chain dehydrogenase	4	2890	2692.59	3107.13	2819.33	3078.31	3572.7	0.976	1.143	1.14984
YP_888866.1	putative lipoprotein lpph	2	4070	4226.84	3616.72	3643.94	4826.38	4124.8	0.895	1.142	1.14048
YP_884635.1	monoglyceride lipase	10	3560	3899.01	4157.88	3883.49	4451.19	4622.15	1.091	1.142	1.11166
YP_885813.1	cytochrome P450-terp	3	2400	1433.72	1533.27	2681.13	1637.22	1359.72	1.117	1.142	0.886812
YP_891128.1	thioredoxin	20	8040	7553.24	8207.52	8365.87	8616.72	9153.05	1.041	1.141	1.1152
YP_886743.1	ATP-dependent DNA helicase RecG	4	6125	5608.11	6128.58	6412.6	6399.65	7400.92	1.047	1.141	1.20761
YP_890421.1	transglycosylase	14	671.5	829.195	681.856	633.889	946.517	821.31	0.944	1.141	1.20452
YP_886060.1	hypothetical protein MSMEG_1684	2	26365	29548.6	31084.9	31966.3	33690.9	38273.1	1.212	1.14	1.23124
YP_888799.1	ferredoxin sulfite reductase	40	4285	4104.45	3797.11	4123.05	4677.16	5028.24	0.962	1.14	1.32423
YP_889666.1	ribose-phosphate pyrophosphokinase	21	2090	1765.92	2137.56	2220.46	2012.41	1962.02	1.062	1.14	0.917876
YP_889908.1	pyridoxamine 5'-phosphate oxidase	7	2760	2745.04	3129.68	2865.4	3129.48	4006.17	1.038	1.14	1.28006
YP_887411.1	D-ribose-binding periplasmic protein	7	2690	2098.12	2191.68	2266.52	2387.61	2208.41	0.843	1.138	1.00763
YP_887090.1	RNA polymerase sigma factor	40	4270	3706.68	3549.08	4030.91	4216.69	4800.1	0.944	1.138	1.35249
YP_888953.1	hypothetical protein MSMEG_4692	8	9400	9590.17	9542.37	11424.8	10914.8	9627.58	1.215	1.138	1.00893
YP_884716.1	oxidoreductase, FAD-binding	4	2625	2976.71	4117.29	2999	3385.29	4293.63	1.142	1.137	1.04283
YP_891129.1	N-acetylmuramoyl-L-alanine amidase	4	1960	1560.48	1668.56	1828.88	1773.65	1601.55	0.933	1.137	0.959841
YP_885518.1	putative ferredoxin FdxA	1	18100	18008.9	18850.2	18334.9	20465.2	28015.8	1.013	1.136	1.48623
YP_886734.1	cystathionine gamma-lyase	2	662.5	698.937	671.935	695.62	793.028	822.679	1.05	1.135	1.22434
YP_884489.1	hypothetical protein MSMEG_0071	14	1590	1560.48	1736.21	1649.22	1769.39	1898.14	1.037	1.134	1.09327
YP_887254.1	phosphatidylinositol alpha-mannosyltransferase	3	4070	3977.69	3616.72	3556.41	4510.88	4535.46	0.874	1.134	1.25402
YP_884557.1	mce associated transmembrane protein	2	7380	7548.87	7792.64	7393.84	8561.29	7939.33	1.002	1.134	1.01882
YP_889663.1	transcription-repair coupling factor	17	8700	7264.75	7558.14	8430.36	8237.26	9308.18	0.969	1.134	1.23154
YP_890725.1	acyl-CoA dehydrogenase domain-containing protein	4	13255	12112.3	14205.3	13350.4	13728.8	16198.1	1.007	1.133	1.14028
YP_887501.1	acyltransferase domain-containing protein	5	1460	1626.04	1280.73	1686.07	1841.87	1268.47	1.155	1.133	0.990423
YP_885387.1	sugar transporter family protein	4	2846.5	2494.58	2983.57	2239.34	2824.63	2944.4	0.787	1.132	0.986871
YP_886961.1	hypothetical protein MSMEG_2624	2	51060	51631.3	54620.6	53493.6	58462.3	58459	1.048	1.132	1.07027
YP_887531.1	anthranilate synthase component I	15	2540	1958.25	2507.35	2367.87	2217.07	2765.08	0.932	1.132	1.10279
YP_891100.1	penicillin-binding protein 1	18	3610	4720.77	5109.41	4026.3	5342.28	5562.1	1.115	1.132	1.0886
YP_887871.1	enoyl-CoA hydratase	1	15600	14249.7	9109.45	17229.3	16116.4	18433.9	1.104	1.131	2.0236
YP_889495.1	serine hydroxymethyltransferase	44	2900	2950.48	3260.46	3233.94	3329.86	3778.03	1.115	1.129	1.15874
YP_886948.1	mycothione/glutathione reductase	24	808	777.617	992.118	738.923	878.3	970.059	0.915	1.129	0.977765
YP_889936.1	molybdenum cofactor biosynthesis protein C	6	1537.5	1315.7	1375.44	1687.91	1483.73	1691.9	1.098	1.128	1.23008
YP_887462.1	ATPase, MoxR family protein	15	3720	2395.36	3219.87	3141.81	2703.12	3714.15	0.845	1.128	1.15351
YP_885050.1	oligopeptide transport ATP-binding protein OppD	9	1350	1573.59	1623.47	1280.68	1773.65	1743	0.949	1.127	1.07363
YP_889929.1	cold-shock DNA-binding domain-containing protein	12	6890	7631.92	7887.34	8043.39	8595.4	9477.01	1.167	1.126	1.20155
YP_884778.1	hypothetical protein MSMEG_0365	6	2265	1840.23	1979.73	2137.53	2072.1	3504.26	0.944	1.126	1.77007
YP_890413.1	anion-transporting ATPase	21	6960	6748.96	7422.85	7297.1	7597.72	11224.6	1.048	1.126	1.51217
YP_888539.1	ubiquinol-cytochrome c reductase iron-sulfur subunit	43	1410	1582.33	1794.83	1455.73	1782.18	1587.87	1.032	1.126	0.884688
YP_884813.1	peptide synthetase	14	1510	1359.41	1249.17	1616.97	1530.63	1359.72	1.071	1.126	1.08851
YP_890404.1	serine protease	3	7010	7885.44	5862.52	8402.72	8868.27	7556.05	1.199	1.125	1.28888
YP_886279.1	YbaK/ebsC protein	3	9790	8261.36	8451.04	10134.9	9294.63	11042.1	1.035	1.125	1.30659
YP_885508.1	short chain dehydrogenase	2	6301	6107.72	7129.72	7136.32	6868.64	8509.69	1.133	1.125	1.19355
YP_887528.1	hypothetical protein MSMEG_3214	6	6505	6001.5	6782.48	6518.56	6749.26	8436.68	1.002	1.125	1.24389
YP_888268.1	L-carnitine dehydratase/bile acid-inducible protein F	2	1044	551.194	529.881	932.868	619.5	881.54	0.894	1.124	1.66366
YP_885634.1	hypothetical protein MSMEG_1243	6	13935	10678.6	11436.4	12640.9	12006.3	17037.6	0.907	1.124	1.48977
YP_890138.1	succinic semialdehyde dehydrogenase	11	5540	4126.31	5050.78	4966.08	4638.79	5685.29	0.896	1.124	1.12563
YP_886708.1	aspartyl/glutamyl-tRNA amidotransferase subunit A	25	3300	2998.57	2850.08	3335.29	3368.24	4307.32	1.011	1.123	1.51129
YP_886019.1	ABC transporter, ATP-binding protein	6	2890	3746.02	3246.93	2948.32	4203.9	3417.56	1.02	1.122	1.05255
YP_888964.1	glycerol-3-phosphate acyltransferase	4	11580	9397.84	11206.4	11609	10539.6	14628.4	1.003	1.121	1.30536
YP_889497.1	pantothenate kinase	2	8860	8213.27	8902.01	9218.12	9209.35	9887.66	1.04	1.121	1.11072
YP_889486.1	fumarate hydratase	37	6890	7422.11	6836.6	8255.3	8322.53	7948.46	1.198	1.121	1.16263
YP_888135.1	lipid-transfer protein	3	9760	6818.9	8577.31	10871.9	7640.35	8149.22	1.114	1.12	0.950091
YP_885337.1	hypothetical protein MSMEG_0934	7	3600	3304.54	3571.63	3409	3700.8	4553.71	0.947	1.12	1.27497
YP_888124.1	30S ribosomal protein S1	113	3840	3077.25	3706.91	4302.71	3444.98	3595.51	1.12	1.12	0.969948
YP_890012.1	transcriptional regulatory protein	7	8350	7999.09	8351.83	8983.17	8953.54	10129.5	1.076	1.119	1.21285
YP_886783.1	hypothetical protein MSMEG_2443	5	4420	4615.87	4428.45	4330.35	5158.94	6105.07	0.98	1.118	1.3786
YP_889812.1	fructokinase	2	1743.5	1627.36	1722.23	1694.83	1819.7	2146.36	0.972	1.118	1.24627
YP_885899.1	SPFH domain-containing protein/band 7 family protein	7	1050	1075.29	1361.91	1160.9	1202.33	1277.59	1.106	1.118	0.938091
YP_886857.1	elongation factor Ts	126	2960	2185.54	2547.94	2805.51	2443.04	2596.25	0.948	1.118	1.01896
YP_889336.1	acyl-CoA synthetase	25	2890	2771.27	3003.41	3455.07	3095.37	4690.59	1.196	1.117	1.56176
YP_888943.1	Na+/H+ antiporter	10	2865	3400.71	3044	3851.25	3794.6	2646.44	1.344	1.116	0.869397
YP_884569.1	2-dehydropantoate 2-reductase	1	2010	1276.36	1253.68	2146.75	1424.04	1432.73	1.068	1.116	1.14282
YP_887957.1	preprotein translocase subunit SecA	24	1002	920.988	1004.75	972.025	1027.53	1596.99	0.97	1.116	1.58945
YP_890317.1	pantothenate kinase	3	3590	3348.25	2795.97	4431.7	3734.9	3175.73	1.234	1.115	1.13583
YP_889187.1	F0F1 ATP synthase subunit epsilon	3	1000	856.733	888.397	877.126	955.044	1022.07	0.877	1.115	1.15047
YP_889286.1	oxidoreductase, FAD-binding	15	410	457.216	529.43	511.35	509.925	768.381	1.247	1.115	1.45134
YP_889438.1	siderophore binding protein	2	3330	2723.19	2665.19	4021.7	3035.68	2541.5	1.208	1.115	0.95359
YP_888049.1	hypothetical protein MSMEG_3752	1	1200	772.808	729.658	930.564	861.245	1058.58	0.775	1.114	1.45079
YP_885105.1	isoniazid inductible protein IniC	2	8535	9257.96	8775.74	9024.63	10317.9	11817.7	1.057	1.114	1.34664
YP_887321.1	aspartyl-tRNA synthetase	24	535	506.609	642.622	567.552	564.499	708.608	1.061	1.114	1.10268
YP_887150.1	hypothetical protein MSMEG_2826	8	5720	5035.49	5037.25	9374.75	5602.36	6255.65	1.639	1.113	1.24188
YP_888459.1	ATP phosphoribosyltransferase	7	2420	2290.45	2290.89	2736.41	2549.63	2746.83	1.131	1.113	1.19902
YP_890620.1	Cof-like hydrolase	3	6920	7203.55	7098.15	7748.56	8015.55	8806.27	1.12	1.113	1.24064
YP_889876.1	acetyl-coenzyme a carboxylase carboxyl transferase	1	4490	3540.58	4410.42	4735.74	3939.56	4873.11	1.055	1.113	1.10491
YP_888916.1	AP endonuclease, family protein 2 superfamily protein	2	7205	6206.94	7982.04	6684.4	6911.28	8938.59	0.928	1.113	1.11984
YP_887520.1	histidinol-phosphate aminotransferase	5	1680	1669.76	1912.08	1612.36	1858.93	1816.01	0.96	1.113	0.949754
YP_884449.1	serine-threonine protein kinase	7	1020	1180.19	831.575	930.564	1313.19	985.572	0.912	1.113	1.18519
YP_890326.1	cell division protein	29	1170	1311.33	1091.33	1345.17	1458.15	1149.83	1.15	1.112	1.05361
YP_886922.1	hypothetical protein MSMEG_2585	2	6505	6967.51	6060.94	6942.38	7746.94	7825.26	1.067	1.112	1.2911
YP_889966.1	universal stress protein family protein	4	2420	434.486	178.581	2202.03	482.638	168.369	0.91	1.111	0.942812
YP_888601.1	acyl carrier protein	33	4820	5525.06	6728.36	7389.23	6139.57	5274.64	1.533	1.111	0.78394
YP_889660.1	Tat-translocated enzyme	8	1415	1608.56	1555.82	1340.57	1786.44	1656.31	0.947	1.111	1.06459
YP_887921.1	alanine and proline-rich secreted protein apa	7	4260	3654.23	4103.76	4146.08	4058.94	4608.46	0.973	1.111	1.12299
YP_887700.1	cupin domain-containing protein	1	4700	3365.74	4509.63	4818.67	3734.9	6369.72	1.025	1.11	1.41247
YP_886446.1	peptide chain release factor 2	21	2050	2098.12	2588.53	2340.23	2327.92	2473.06	1.142	1.11	0.955392
YP_887550.1	ATP-binding protein	9	4860	4668.32	4148.86	4302.71	5176	4891.36	0.885	1.109	1.17897
YP_884726.1	2-dehydro-3-deoxyphosphogluconate aldolase/4-hydroxy-2-oxoglutarate aldolase	2	29950	19801	28455.8	34412.5	21957.5	21992.9	1.149	1.109	0.772879
YP_887950.1	forkhead-associated protein	3	5240	4021.4	5177.05	5168.78	4459.72	5219.88	0.986	1.109	1.00827
YP_885953.1	glutamate decarboxylase	5	8750	6259.4	6394.65	6808.78	6932.6	8067.09	0.778	1.108	1.26154
YP_886781.1	signal peptidase I	5	4040	6591.6	5285.28	4680.46	7299.27	5648.79	1.159	1.107	1.06878
YP_889589.1	glycosyl hydrolases family protein 16	5	11900	8086.51	6701.31	11240.5	8953.54	11863.4	0.945	1.107	1.77031
YP_885904.1	30S ribosomal protein S11	37	10800	7859.22	8802.79	9858.46	8697.72	7063.27	0.913	1.107	0.802389
YP_888466.1	hypothetical protein MSMEG_4187	2	15480	19066.7	19522.2	16178.9	21083.5	20998.2	1.045	1.106	1.07561
YP_890001.1	fatty acid desaturase	15	1390	979.124	886.593	1160.9	1082.95	1359.72	0.835	1.106	1.53365
YP_887380.1	methionyl-tRNA formyltransferase	1	3900	4475.99	4753.15	4394.84	4945.76	5758.3	1.127	1.105	1.21147
YP_889160.1	cysteine synthase B	2	7825	6595.97	7039.53	7011.48	7290.74	8888.4	0.896	1.105	1.26264
YP_889958.1	aminotransferase	8	120	104.906	150.622	110.562	115.97	173.388	0.921	1.105	1.15115
YP_890075.1	hypothetical protein MSMEG_5849	1	17900	19232.8	22277.6	20638.3	21232.7	24274.3	1.153	1.104	1.08963
YP_888519.1	transcriptional regulatory protein	1	30700	30597.6	35626.1	31602.3	33767.6	37050.2	1.029	1.104	1.03998
YP_886731.1	polyphosphate kinase	2	36958.5	33698	51398.5	39522.3	37204.1	51559.6	1.069	1.104	1.00313
YP_890130.1	hypothetical protein MSMEG_5904	11	145	112.774	203.835	175.057	124.497	150.574	1.207	1.104	0.738702
YP_886728.1	isopropylmalate isomerase small subunit	6	311.5	319.527	361.221	330.304	352.599	311.642	1.06	1.104	0.862745
YP_887618.1	tryptophan synthase subunit beta	7	1500	1276.36	1334.85	1446.52	1406.98	1861.64	0.964	1.102	1.39464
YP_890219.1	putative acyl-CoA dehydrogenase	2	6095	5678.04	6480.33	5463.61	6254.69	7428.29	0.896	1.102	1.14628
YP_888224.1	hypothetical protein MSMEG_3935	1	25500	3575.55	1434.06	20730.4	3939.56	2883.71	0.813	1.102	2.01087
YP_887248.1	thioesterase family protein	2	20105	21287.2	21344.1	20919.3	23454	26866	1.041	1.102	1.25871
YP_888503.1	UDP-N-acetylmuramate--L-alanine ligase	4	5560	3759.14	5637.03	5652.49	4139.95	7200.15	1.017	1.101	1.27729
YP_890869.1	O-methyltransferase, putative	3	2980	4126.31	4383.36	3307.65	4544.99	7346.16	1.11	1.101	1.67592
YP_884632.1	alcohol dehydrogenase B	7	2690	1153.97	1903.06	2893.04	1270.55	1660.87	1.075	1.101	0.872736
YP_891120.1	tRNA adenylyltransferase	5	3340	2465.29	2462.26	3187.87	2711.64	2080.65	0.954	1.1	0.845019
YP_885717.1	exodeoxyribonuclease V, beta subunit	5	3410	3566.81	4843.34	3639.34	3922.5	5393.27	1.067	1.1	1.11354
YP_889299.1	alpha-ketoglutarate decarboxylase	80	3410	2959.23	2994.39	3353.72	3253.12	3997.04	0.983	1.099	1.33484
YP_889027.1	hypothetical protein MSMEG_4770	2	7570	8825.23	6899.73	6831.82	9699.67	8660.26	0.902	1.099	1.25516
YP_889667.1	arsenate reductase	2	348754	354778	411582	415806	390018	337155	1.192	1.099	0.819167
YP_888088.1	hypothetical protein MSMEG_3795	2	11990	12020.5	11075.6	13133.9	13208.6	15034.5	1.095	1.099	1.35744
YP_885377.1	hypothetical protein MSMEG_0975	3	6480	6346.82	6629.15	6237.55	6966.71	7537.8	0.963	1.098	1.13707
YP_890060.1	phosphoribosylformylglycinamidine synthase subunit PurS	21	2280	2150.58	2372.06	2764.05	2362.03	3266.99	1.212	1.098	1.37728
YP_885326.1	hypothetical protein MSMEG_0923	2	10850	15084.6	12121.9	11844	16542.7	12712.1	1.092	1.097	1.04869
YP_885438.1	phosphoserine phosphatase	2	4485	4030.14	4184.93	4703.5	4421.34	4585.65	1.049	1.097	1.09575
YP_888647.1	capreomycidine hydroxylase	4	2960	2102.49	2556.96	2796.3	2306.6	2787.89	0.945	1.097	1.09032
YP_886755.1	hemerythrin HHE cation binding region	6	5370	4856.28	5190.58	5601.81	5325.22	4471.58	1.043	1.097	0.861479
YP_888951.1	aminopeptidase N	24	3725	3252.09	4036.12	3666.98	3568.62	6848.81	0.984	1.097	1.69688
YP_887064.1	ATPase involved in DNA repair	21	7850	7256.01	6791.5	8633.06	7955.86	7848.08	1.1	1.096	1.15557
YP_888852.1	ATPase associated with various cellular activities	7	1200	1057.8	1064.27	1105.62	1159.7	1560.49	0.921	1.096	1.46625
YP_887970.1	para-nitrobenzyl esterase	1	1020	1346.3	1632.49	1004.27	1475.2	7227.53	0.985	1.096	4.42732
YP_886720.1	D-3-phosphoglycerate dehydrogenase	6	2540	2089.38	2263.83	2699.56	2289.55	2797.02	1.063	1.096	1.23552
YP_890335.1	inorganic pyrophosphatase	34	4515	4073.85	4464.53	4943.05	4459.72	9445.07	1.095	1.095	2.11558
YP_891102.1	hypothetical protein MSMEG_6902	4	31300	33351.4	32198.7	30174.2	36496.3	39514.1	0.964	1.094	1.2272
YP_890407.1	endonuclease III	11	1480	1582.33	1704.64	1538.66	1731.02	1761.25	1.04	1.094	1.03321
YP_885895.1	hypothetical protein MSMEG_1513	9	17300	17309.5	14791.6	18058.5	18930.3	21080.3	1.044	1.094	1.42516
YP_887371.1	S-adenosylmethionine synthetase	77	1810	1730.95	1903.06	2211.24	1893.03	2053.28	1.222	1.094	1.07893
YP_889254.1	hypothetical protein MSMEG_5002	10	5120	4961.18	5168.03	5196.42	5423.29	6606.98	1.015	1.093	1.27843
YP_886950.1	malate:quinone oxidoreductase	14	12350	17834	15738.6	12898.9	19484.6	18297	1.044	1.093	1.16255
YP_886986.1	tRNA pseudouridine synthase B	2	14360	14258.5	13312.4	15038.3	15570.6	15809.8	1.047	1.092	1.1876
YP_885738.1	cyclopropane-fatty-acyl-phospholipid synthase 1	2	10185	13157	12942.6	9337.89	14368.3	17019.4	0.917	1.092	1.31499
YP_890568.1	enoyl-CoA hydratase	20	4185	3802.85	4139.84	4431.7	4152.74	4216.06	1.059	1.092	1.01841
YP_890296.1	cysteinyl-tRNA synthetase	6	4555	3322.03	3774.56	4454.73	3628.32	3855.6	0.978	1.092	1.02147
YP_885825.1	30S ribosomal protein S3	65	2780	2272.97	3364.18	3851.25	2481.41	3002.35	1.385	1.092	0.892444
YP_888546.1	asparagine synthase (glutamine-hydrolyzing)	3	9900	8287.58	9109.45	8918.68	9038.81	10859.5	0.901	1.091	1.19212
YP_890958.1	hypothetical protein MSMEG_6750	5	6300	5166.63	5700.17	6523.16	5636.47	5740.05	1.035	1.091	1.007
YP_888063.1	argininosuccinate lyase	4	3765	3273.94	3815.15	3395.18	3572.89	3641.14	0.902	1.091	0.954392
YP_889717.1	type I antifreeze protein	12	5995	6141.38	5379.99	6246.76	6693.84	6693.68	1.042	1.09	1.24418
YP_888265.1	hypothetical protein MSMEG_3977	1	32300	26051.7	29853.7	30404.6	28395.5	49004.8	0.941	1.09	1.6415
YP_886808.1	L-carnitine dehydratase/bile acid-inducible protein F	3	3760	3505.61	3445.36	3786.75	3820.18	3531.63	1.007	1.09	1.02504
YP_889516.1	cystathionine beta-synthase	17	4860	3505.61	3706.91	4413.27	3820.18	4681.47	0.908	1.09	1.2629
YP_889878.1	membrane protein	3	5300	9004.44	6656.21	6771.93	9806.26	9581.95	1.278	1.089	1.43955
YP_886410.1	putative transcriptional regulator, TetR family protein	2	4340	4668.32	4162.39	4680.46	5082.2	5530.16	1.078	1.089	1.3286
YP_884640.1	MmpL4 protein	12	2605	3400.71	2629.11	2284.95	3705.06	2413.74	0.877	1.089	0.918081
YP_890377.1	DNA topoisomerase I	30	2585	2447.81	2209.72	2639.67	2664.74	3408.44	1.021	1.089	1.54248
YP_889424.1	integral membrane protein	2	1810	1840.23	1348.38	1732.6	2003.89	1224.66	0.957	1.089	0.90825
YP_887251.1	HIT family protein hydrolase	10	183.5	170.035	108.231	162.158	185.04	261.45	0.884	1.088	2.41567
YP_888567.1	glutamine synthetase, type I	25	2720	2430.32	3066.55	3022.03	2643.43	2555.19	1.111	1.088	0.833246
YP_888559.1	hypothetical protein MSMEG_4282	1	23900	29898.2	34904.5	23218	32488.6	41704.3	0.971	1.087	1.19481
YP_884480.1	ftsk/SpoIIIE family protein	6	3810	3553.69	3323.6	3593.27	3858.55	4581.09	0.943	1.086	1.37835
YP_885808.1	creatininase subfamily protein	1	4790	2780.01	3616.72	4422.48	3018.62	3668.52	0.923	1.086	1.01432
YP_886303.1	molybdopterin biosynthesis-like protein MoeZ	6	11850	9948.6	9343.95	10425.1	10808.2	11909	0.88	1.086	1.27451
YP_888561.1	hypothetical protein MSMEG_4284	2	13000	17746.6	14475.9	13405.7	19271.4	17201.9	1.031	1.086	1.18831
YP_890604.1	propionyl-CoA carboxylase beta chain	47	2640	2570.2	2678.72	3289.22	2788.39	3248.74	1.246	1.085	1.2128
YP_891013.1	excinuclease ABC, A subunit	4	7240	7457.08	7192.86	8218.45	8088.03	8067.09	1.135	1.085	1.12154
YP_887081.1	iron-dependent repressor IdeR	3	5050	4904.36	4121.8	4781.81	5320.96	4489.83	0.947	1.085	1.08929
YP_890147.1	hypothetical protein MSMEG_5921	1	16000	11714.5	19030.6	19256.2	12705.5	14874.8	1.204	1.085	0.781626
YP_885445.1	enoyl-CoA hydratase	2	27405	32096.9	30530.2	33822.8	34837.8	44469.4	1.234	1.085	1.45657
YP_887542.1	acyl-CoA thioesterase II	2	19395	17794.7	20469.2	17980.2	19314.1	21595.9	0.927	1.085	1.05504
YP_890677.1	hypothetical protein MSMEG_6464	2	10360	8755.29	8509.67	10927.2	9499.28	11320.4	1.055	1.085	1.3303
YP_888040.1	transcriptional regulator	3	1830	1416.23	2381.08	2063.83	1534.89	2838.08	1.128	1.084	1.19193
YP_887120.1	acetyltransferase, GNAT family protein	2	1915	1958.25	2236.78	1948.66	2123.27	3098.16	1.018	1.084	1.3851
YP_889496.1	CalR9 protein	2	26710	26576.2	31747.8	28193.3	28821.9	32031.1	1.056	1.084	1.00892
YP_886022.1	NADH:flavin oxidoreductase/NADH oxidase	4	8390	6394.9	5240.19	7532.04	6928.33	7017.64	0.898	1.083	1.3392
YP_887067.1	tRNA delta(2)-isopentenylpyrophosphate transferase	1	6710	6276.88	5393.51	7131.26	6796.16	9125.67	1.063	1.083	1.69197
YP_887526.1	phosphoribosyl-AMP cyclohydrolase	2	4015	3177.78	3080.08	4182.93	3440.72	3759.78	1.042	1.083	1.22068
YP_886145.1	hypothetical protein MSMEG_1773	2	1950	1263.24	1524.25	2129.7	1367.76	766.1	1.092	1.083	0.502606
YP_888396.1	naphthoate synthase	7	2880	1984.47	2218.74	2773.27	2148.85	2482.18	0.963	1.083	1.11874
YP_889827.1	hypothetical protein MSMEG_5592	2	14375	6770.82	6922.28	9139.8	7324.85	11151.6	0.636	1.082	1.61097
YP_890654.1	transcriptional regulator, TetR family protein	1	2990	3208.38	2570.49	3095.74	3470.56	3513.38	1.035	1.082	1.36682
YP_887129.1	phospho-2-dehydro-3-deoxyheptonate aldolase	7	318	256.146	395.043	261.664	277.133	380.54	0.823	1.082	0.963288
YP_884424.1	DNA polymerase III subunit beta	17	3390	2552.72	2795.97	3795.97	2762.81	2746.83	1.12	1.082	0.982424
YP_888574.1	acyltransferase, ws/dgat/mgat subfamily protein	1	18700	16085.6	15422.9	20730.4	17395.4	16973.7	1.109	1.081	1.10055
YP_884879.1	hypothetical protein MSMEG_0466	1	426	380.285	451.865	295.754	411.01	340.387	0.694	1.081	0.753295
YP_888471.1	hypothetical protein MSMEG_4192	2	5710	5616.85	5907.61	6057.88	6071.35	6456.41	1.061	1.081	1.0929
YP_890266.1	transcriptional regulator, TetR family protein	5	1280	1215.16	860.437	1188.54	1313.19	1241.09	0.929	1.081	1.4424
YP_889681.1	glutamate dehydrogenase	10	10495	10626.1	10218.8	11355.7	11481.8	11247.4	1.082	1.081	1.10065
YP_887363.1	carbamoyl phosphate synthase large subunit	52	3135	2941.74	3413.79	3081.92	3180.64	4143.05	0.983	1.081	1.21362
YP_887515.1	nicotinate-nucleotide pyrophosphorylase	6	2995	3099.1	3585.15	3713.04	3351.18	3308.06	1.24	1.081	0.922709
YP_885126.1	flavohemoprotein	5	1010	891.702	1055.25	1197.76	963.571	748.305	1.186	1.081	0.709124
YP_890894.1	glutaryl-CoA dehydrogenase	4	3514.5	2419.4	2957.86	3129.37	2614.86	3408.44	0.89	1.081	1.15233
YP_885947.1	D-fructose-6-phosphate amidotransferase	9	6110	5857.26	5285.28	6394.18	6327.17	7191.03	1.047	1.08	1.36058
YP_890451.1	catalase KatA	11	2870	1626.04	2029.33	2321.8	1756.6	1615.24	0.809	1.08	0.795948
YP_887437.1	FeS assembly protein SufB	53	2980	2928.63	2660.68	2782.48	3163.58	3969.67	0.934	1.08	1.49197
YP_886554.1	formyltetrahydrofolate deformylase	5	4280	3802.85	3337.12	4689.68	4101.57	4088.3	1.096	1.079	1.2251
YP_890752.1	virulence factor Mce family protein	3	5970	2998.57	2606.56	3869.67	3231.8	3285.24	0.648	1.078	1.26037
YP_885739.1	hydrolase, alpha/beta fold family protein	3	2920	3155.93	3183.8	3049.67	3402.34	3020.6	1.044	1.078	0.94874
YP_890949.1	ANTAR domain-containing protein	2	6555	6871.35	6376.61	6583.05	7410.12	7775.07	1.004	1.078	1.21931
YP_885360.1	hypothetical protein MSMEG_0957	1	5640	4904.36	4311.2	4800.24	5286.85	13506	0.851	1.078	3.13277
YP_887023.1	antibiotic biosynthesis monooxygenase domain-containing protein	9	1590	1494.91	1821.89	1640	1611.64	1460.11	1.031	1.078	0.801425
YP_884747.1	acetyl-/propionyl-coenzyme A carboxylase alpha chain	2	2805	3763.51	1609.94	3137.2	4054.67	2724.01	1.118	1.077	1.692
YP_885046.1	hypothetical protein MSMEG_0636	4	17300	18140	16324.9	18427	19527.2	21992.9	1.065	1.076	1.3472
YP_885896.1	hypothetical protein MSMEG_1514	2	16730	16282.3	14227.9	19141.1	17514.8	25853	1.144	1.076	1.81707
YP_886122.1	putative monooxygenase	4	8295	8112.74	7738.52	8955.53	8731.83	10996.4	1.08	1.076	1.421
YP_885386.1	two-component system response regulator	9	392	283.246	322.889	350.113	304.42	383.278	0.893	1.075	1.18703
YP_888504.1	N-acetylglucosaminyl transferase	1	120	515.788	423.003	808.025	554.267	1596.99	6.734	1.075	3.77537
YP_885240.1	carboxylate-amine ligase	3	820	702.871	549.273	777.62	755.508	836.824	0.948	1.075	1.52351
YP_890139.1	dioxygenase	14	2725	2172.43	2678.72	2870.01	2332.18	2847.21	1.053	1.074	1.0629
YP_888762.1	undecaprenyl diphosphate synthase	22	1585	1512.4	1325.83	1492.59	1624.43	1761.25	0.942	1.074	1.32842
YP_889752.1	bifunctional phosphoribosylaminoimidazolecarboxamide formyltransferase/IMP cyclohydrolase	21	446	413.505	331.007	374.99	444.266	487.311	0.841	1.074	1.47221
YP_889257.1	LprC protein	5	2630	3671.71	3905.34	2524.5	3939.56	3276.12	0.96	1.073	0.838881
YP_887548.1	ABC-type amino acid transport system, secreted component	34	1755	2102.49	1970.71	2358.66	2255.44	2103.47	1.344	1.073	1.06737
YP_889082.1	putative acyl-CoA dehydrogenase	3	5970	4615.87	4166.9	5822.94	4954.29	6990.26	0.975	1.073	1.67757
YP_886192.1	acyl-CoA dehydrogenase	16	5500	6534.78	7756.56	7928.23	7013.61	6356.03	1.441	1.073	0.819439
YP_885856.1	50S ribosomal protein L15	77	3550	2919.89	2768.91	3409	3129.48	2819.83	0.96	1.072	1.01839
YP_885668.1	death-on-curing protein	1	373	361.052	375.201	472.653	387.134	381.453	1.267	1.072	1.01666
YP_886762.1	acylphosphatase	1	1430	1241.39	1217.6	1280.68	1330.24	1816.01	0.896	1.072	1.49147
YP_884524.1	acyl-CoA dehydrogenase	5	4730	3164.67	3147.72	4837.09	3393.82	3321.74	1.023	1.072	1.05529
YP_889757.1	hypothetical protein MSMEG_5520	4	9234.5	6357.31	7981.14	8346.06	6808.1	5610.01	0.904	1.071	0.702908
YP_888555.1	glycine cleavage system aminomethyltransferase T	6	19550	20806.4	22728.5	21006.8	22255.9	26555.7	1.075	1.07	1.16839
YP_885878.1	3-hydroxyisobutyrate dehydrogenase	5	5110	2535.23	1497.2	5049	2711.64	1496.61	0.988	1.07	0.999608
YP_885656.1	hypothetical protein MSMEG_1265	10	3605	2640.14	2692.25	3634.73	2822.5	1989.4	1.008	1.069	0.738935
YP_885355.1	glutamyl-tRNA reductase	2	3525	3387.59	2611.53	3224.73	3619.79	2897.4	0.915	1.069	1.10947
YP_887382.1	ribulose-phosphate 3-epimerase	2	11645	11102.6	10457.8	11802.5	11869.8	15358.5	1.014	1.069	1.46861
YP_890506.1	hypothetical protein MSMEG_6288	7	349	479.071	359.868	270.877	511.631	328.524	0.776	1.068	0.912901
YP_885195.1	thiamine-phosphate pyrophosphorylase	3	1140	917.928	1037.21	967.419	980.626	1752.13	0.849	1.068	1.68926
YP_889731.1	acetyl-/propionyl-coenzyme A carboxylase alpha chain	1	47100	22904.5	33461.4	31786.6	24473	31301	0.675	1.068	0.935436
YP_886845.1	carboxyvinyl-carboxyphosphonate phosphorylmutase	3	3780	2858.69	4708.05	3455.07	3052.73	4991.74	0.914	1.068	1.06026
YP_886752.1	pyruvate carboxylase	14	1955	1722.21	2060.9	2294.16	1837.61	2167.35	1.173	1.067	1.05165
YP_888572.1	hydrolase, alpha/beta fold family protein	1	11900	12239	10462.3	12991	13046.6	10129.5	1.092	1.066	0.968187
YP_888582.1	bifunctional RNase H/acid phosphatase	4	1070.5	968.633	942.512	1319.84	1031.79	1186.34	1.233	1.065	1.2587
YP_886311.1	ion channel membrane protein	3	2540	1835.86	2173.64	2579.78	1952.72	4562.83	1.016	1.064	2.09917
YP_889188.1	F0F1 ATP synthase subunit beta	43	6870	5350.21	5988.79	7822.27	5687.63	7410.04	1.139	1.063	1.23732
YP_889146.1	alkylhydroperoxidase, AhpD family protein	11	1320	1267.62	1289.75	1114.83	1347.29	1359.72	0.845	1.063	1.05425
YP_887590.1	polyamine ABC transporter permease protein	2	4510	4550.3	4428.45	4657.43	4830.65	5904.31	1.033	1.062	1.33327
YP_885945.1	oxidoreductase	3	3190	2858.69	2877.14	3639.34	3035.68	2682.95	1.141	1.062	0.932504
YP_886756.1	hypothetical protein MSMEG_2416	4	4795	4406.06	5776.83	5459	4672.89	6246.52	1.138	1.061	1.08131
YP_888765.1	GTP-binding protein Era	3	3300	2683.85	2904.2	2985.18	2848.08	3203.11	0.905	1.061	1.10292
YP_887943.1	malate synthase G	32	7695	7212.3	7368.73	7951.26	7648.88	7756.82	1.033	1.061	1.05267
YP_884508.1	transcriptional regulatory protein	3	11900	5350.21	7738.52	10319.1	5670.57	8632.88	0.867	1.06	1.11557
YP_890125.1	virulence factor Mce family protein	6	3130	3776.62	3531.04	3063.49	4003.51	3595.51	0.979	1.06	1.01826
YP_885316.1	methoxy mycolic acid synthase 1	92	2720	2010.7	2227.76	2708.77	2131.8	2605.38	0.996	1.06	1.16951
YP_888047.1	inorganic polyphosphate/ATP-NAD kinase	2	2395	1993.22	1997.77	2464.61	2110.48	2965.84	1.029	1.059	1.48458
YP_889211.1	arginyl-tRNA synthetase	7	18400	19320.2	18038.5	19072	20465.2	19346.4	1.037	1.059	1.07251
YP_885852.1	50S ribosomal protein L6	39	4820	4283.67	4266.11	4238.21	4536.46	4690.59	0.879	1.059	1.0995
YP_886988.1	alkanesulfonate monooxygenase family protein	10	3710	3894.64	3954.94	3736.08	4118.63	6689.12	1.007	1.058	1.69133
YP_885769.1	endonuclease IV	8	1995	1643.53	2493.82	2068.43	1739.54	2386.36	1.037	1.058	0.956909
YP_889995.1	hypothetical protein MSMEG_5766	5	1990	2089.38	2552.45	1575.51	2208.54	2473.06	0.792	1.057	0.968895
YP_891094.1	50S ribosomal protein L9	85	3270	2937.37	3147.72	3630.12	3103.89	3695.9	1.11	1.057	1.17415
YP_885595.1	3-oxoacyl-(acyl carrier protein) synthase II	1	5190	4318.63	4139.84	5905.86	4562.04	4362.07	1.138	1.056	1.05368
YP_887159.1	transcriptional accessory protein	39	3760	4021.4	3824.16	4523.83	4246.54	4206.93	1.203	1.056	1.10009
YP_888850.1	nicotinate (nicotinamide) nucleotide adenylyltransferase	4	10245	10053.5	8938.08	11157.6	10607.8	11667.2	1.089	1.055	1.30533
YP_885010.1	acyl-CoA synthetase	6	6935	6102.04	5785.85	6200.69	6438.02	6949.2	0.894	1.055	1.20107
YP_886748.1	2,5-diketo-D-gluconic acid reductase A	4	2797.5	2788.75	3977.49	3022.03	2941.88	3609.2	1.08	1.055	0.907407
YP_886547.1	MerR-family protein transcriptional regulator	3	13200	13113.3	13258.3	13359.6	13814	15148.6	1.012	1.053	1.14258
YP_889909.1	citrate synthase 2	6	1025.5	822.639	814.89	1137.87	865.935	991.048	1.11	1.053	1.21617
YP_886316.1	hypothetical protein MSMEG_1950	27	1450	1206.42	1352.89	1317.53	1270.55	887.928	0.909	1.053	0.65632
YP_889891.1	epoxide hydrolase	5	5860	6119.52	7495	6007.21	6446.55	6168.95	1.025	1.053	0.823076
YP_888192.1	ATPase, AAA family protein	70	2620	2967.97	3508.49	2897.65	3125.21	3289.8	1.106	1.053	0.937669
YP_888560.1	dihydrolipoamide acetyltransferase	77	1130	1206.42	1560.33	1326.75	1270.55	1523.99	1.174	1.053	0.976707
YP_886711.1	LppZ protein	7	3760	6032.1	5880.55	4321.14	6344.22	5694.42	1.149	1.052	0.968347
YP_889815.1	Ku protein	10	9870	9253.59	7918.91	11977.6	9733.78	9928.73	1.214	1.052	1.2538
YP_886958.1	prolyl-tRNA synthetase	11	5010	4930.59	4608.84	5049	5184.53	6132.45	1.008	1.052	1.33058
YP_888602.1	3-oxoacyl-(acyl carrier protein) synthase II	39	2090	1888.31	1695.62	2662.7	1986.83	1761.25	1.274	1.052	1.03871
YP_890626.1	seryl-tRNA synthetase	11	3140	2832.46	2579.51	2837.76	2975.99	2737.7	0.904	1.051	1.06133
YP_887387.1	riboflavin synthase subunit alpha	3	6800	7221.04	8027.14	7895.98	7580.66	9070.92	1.161	1.05	1.13003
YP_886725.1	glutamyl-tRNA synthetase	7	6020	5166.63	5952.71	5749.23	5423.29	6698.24	0.955	1.05	1.12524
YP_886694.1	electron transfer flavoprotein, beta subunit	101	5160	4222.47	4906.47	5601.81	4434.13	5539.28	1.086	1.05	1.12897
YP_890090.1	cytochrome P450 51	7	15700	13812.6	15242.5	15386.6	14496.2	15604.9	0.98	1.049	1.02377
YP_887614.1	succinate semialdehyde dehydrogenase	2	1335.5	851.488	1126.5	1183.01	892.796	824.048	0.886	1.049	0.731508
YP_886827.1	[NADP+] succinate-semialdehyde dehydrogenase	6	9760	8593.56	7490.49	10342.2	9017.49	7948.46	1.06	1.049	1.06114
YP_889369.1	ferredoxin	6	3055	2784.38	3364.18	4196.75	2920.56	3709.58	1.374	1.049	1.10267
YP_890411.1	translation initiation inhibitor	2	6640	33443.2	30647.4	10650.8	35046.7	18009.5	1.604	1.048	0.587635
YP_888768.1	putative metalloprotease	2	35450	32040.1	34859.4	37360.8	33554.5	36000.8	1.054	1.047	1.03274
YP_890751.1	3-oxoacyl-(acyl-carrier-protein) reductase, putative	1	10600	9528.97	10552.5	10779.8	9976.8	14418.6	1.017	1.047	1.36636
YP_884464.1	hypothetical protein MSMEG_0046	2	19950	17353.2	16911.1	18979.8	18162.9	20395.9	0.951	1.047	1.20606
YP_886480.1	dihydroxyacetone kinase, L subunit	4	21645	19521.3	24343	19666.2	20439.7	23868.2	0.909	1.047	0.980496
YP_889905.1	type II citrate synthase	76	3695	3265.2	3084.59	3690.01	3419.4	3955.98	0.999	1.047	1.2825
YP_889308.1	ABC transporter, ATP-binding protein SugC	7	5460	4747	4166.9	8107.89	4971.35	4097.43	1.485	1.047	0.983328
YP_887057.1	protein RecA	26	5460	4524.08	5650.56	5961.14	4736.85	6378.84	1.092	1.047	1.12889
YP_886098.1	hypothetical protein MSMEG_1724	2	444	404.326	462.688	456.069	422.948	647.01	1.027	1.046	1.39837
YP_890164.1	4-hydroxy-2-ketovalerate aldolase	8	44700	43055.2	49605.9	54267.6	45023.5	51423.1	1.214	1.046	1.03663
YP_888545.1	cytochrome c oxidase subunit 2	27	3700	4825.68	2895.18	4321.14	5048.09	4170.43	1.168	1.046	1.44047
YP_888467.1	short chain dehydrogenase	15	1120	754.45	1100.35	995.059	788.764	1295.85	0.888	1.045	1.17767
YP_888500.1	cell division protein FtsZ	18	1405	1285.1	1082.31	1441.91	1343.03	1231.97	1.026	1.045	1.13827
YP_885854.1	30S ribosomal protein S5	55	5120	4808.2	5285.28	5564.96	5022.51	4352.94	1.087	1.045	0.823597
YP_886577.1	transcriptional regulator, TetR family protein	4	9465	9633.88	8387.91	8697.55	10062.1	10289.2	0.919	1.044	1.22667
YP_889402.1	base excision DNA repair protein, HhH-GPD family protein	18	5835	5621.22	6354.07	5210.24	5866.7	7848.08	0.893	1.044	1.23513
YP_887539.1	ferredoxin-dependent glutamate synthase 1	24	3095	2740.67	3233.4	3666.98	2860.87	4042.67	1.185	1.044	1.25028
YP_885471.1	naphthoate synthase	10	4990	4196.24	4157.88	4998.33	4382.97	6415.35	1.002	1.044	1.54294
YP_888061.1	acyl-CoA synthetase	4	3260	3435.68	3359.22	3685.4	3585.68	3517.95	1.13	1.044	1.04725
YP_890124.1	virulence factor Mce family protein	2	19250	24609.2	18985.5	19532.6	25666.8	20715.3	1.015	1.043	1.09111
YP_890680.1	starvation-induced DNA protecting protein	5	25600	11364.8	17587.5	18703.4	11852.8	11042.1	0.731	1.043	0.627834
YP_887259.1	hypothetical protein MSMEG_2940	27	1730	1521.14	1641.5	1824.27	1586.06	1542.24	1.054	1.043	0.939527
YP_884450.1	serine/threonine protein kinase PknA	5	15500	16610.1	13709.3	14557.3	17310.2	11407.1	0.939	1.042	0.832071
YP_885086.1	deoxycytidine triphosphate deaminase	4	1710	1862.08	2106	1833.49	1939.93	1934.64	1.072	1.042	0.918635
YP_885956.1	hypothetical protein MSMEG_1577	3	13000	10228.3	11093.7	12254	10659	11589.6	0.943	1.042	1.0447
YP_886011.1	forkhead-associated protein	4	10450	9122.46	8410.46	9996.66	9507.81	8436.68	0.957	1.042	1.00312
YP_886915.1	1-deoxy-D-xylulose 5-phosphate reductoisomerase	6	7910	7234.15	7724.99	7628.79	7538.03	7756.82	0.964	1.042	1.00412
YP_884644.1	dihydroxy-acid dehydratase	39	5750	4773.23	4942.55	5776.87	4971.35	5575.78	1.005	1.042	1.12812
YP_887441.1	SUF system FeS assembly protein, NifU family protein	3	6820	5848.52	6809.54	7186.54	6096.93	7181.9	1.054	1.042	1.05468
YP_890623.1	Rieske 2Fe-2S family protein	19	3280	2745.04	3156.74	2920.68	2856.61	3540.76	0.89	1.041	1.12165
YP_890400.1	secreted protein	2	8185	8667.87	10665.3	7693.28	9026.02	9007.04	0.94	1.041	0.84452
YP_885926.1	PduO protein	3	43000	20806.4	26606.8	30773.1	21659	41795.6	0.716	1.041	1.57086
YP_889456.1	hypothetical protein MSMEG_5211	5	5920	4851.91	4230.03	6053.28	5048.09	6068.57	1.023	1.04	1.43464
YP_889897.1	binding protein	10	476.5	475.574	573.174	474.496	494.576	793.021	0.996	1.04	1.38356
YP_890237.1	putative acyl-CoA dehydrogenase	3	887	926.671	1037.21	827.373	963.571	825.873	0.933	1.04	0.796241
YP_889366.1	1-pyrroline-5-carboxylate dehydrogenase	2	1175.5	871.158	1336.2	1154.91	905.587	1072.27	0.982	1.04	0.802473
YP_886233.1	transposase	3	3960	3741.65	4230.03	4376.42	3888.39	3787.15	1.105	1.039	0.895301
YP_890526.1	ABC transporter, ATP-binding protein	4	10000	8256.99	6552.49	9853.85	8578.34	6351.47	0.985	1.039	0.969321
YP_889170.1	alpha-glucan phosphorylase family protein	10	5155	6167.61	6854.63	5459	6399.65	6351.47	1.059	1.038	0.926594
YP_884645.1	hypothetical protein MSMEG_0230	4	19750	18358.6	18038.5	21605.7	19058.2	19300.8	1.094	1.038	1.06998
YP_888887.1	GTPase ObgE	4	7310	6958.77	7201.88	9282.61	7222.52	9221.49	1.27	1.038	1.28043
YP_886925.1	cobyric acid synthase	1	27500	30510.2	29853.7	27732.7	31635.8	29840.9	1.008	1.037	0.999571
YP_887019.1	dihydrodipicolinate synthase	8	4840	4572.16	4599.82	5302.37	4741.11	4713.41	1.096	1.037	1.02469
YP_890995.1	ribose 5-phosphate isomerase	4	1960	1682.87	1907.57	1874.95	1744.66	2565.68	0.957	1.037	1.345
YP_884878.1	phosphomethylpyrimidine kinase	4	1917	1882.63	1958.08	1907.2	1951.45	2390.01	0.995	1.037	1.22059
YP_886360.1	N5,N10- methylenetetrahydromethanopterin reductase-related protein	5	5810	6171.98	6115.06	6090.13	6395.39	7939.33	1.048	1.036	1.29833
YP_886714.1	acetolactate synthase 1 catalytic subunit	35	3150	2832.46	3192.82	3381.36	2933.35	3212.24	1.073	1.036	1.00608
YP_887117.1	hydrolase, alpha/beta fold family protein	8	229.5	372.854	285.459	261.203	386.281	292.934	1.138	1.036	1.02618
YP_890141.1	enoyl-CoA hydratase	3	12100	11190	12085.8	10871.9	11597	12684.7	0.899	1.036	1.04955
YP_887566.1	DoxX subfamily protein, putative	3	23600	16872.4	23810.8	19072	17480.7	17521.3	0.808	1.036	0.735853
YP_889954.1	acetyl-CoA acetyltransferase	29	1590	1276.36	1749.74	1501.8	1321.71	1651.75	0.945	1.036	0.943998
YP_885141.1	putative transcriptional regulator	2	6495	4870.7	5231.17	6384.96	5035.3	5183.38	0.983	1.034	0.990865
YP_884795.1	putative transport protein	8	1175	1333.18	896.063	1001.51	1377.14	1000.17	0.852	1.033	1.11619
YP_887342.1	alanyl-tRNA synthetase	28	4430	4279.3	3905.34	4804.85	4421.34	5197.07	1.085	1.033	1.33076
YP_888072.1	phenylalanyl-tRNA synthetase subunit alpha	8	1450	1442.46	1578.37	1663.04	1487.99	2445.68	1.147	1.032	1.5495
YP_891082.1	hydrophobic amino acid ABC transporter, putative	4	924	977.812	856.829	915.362	1009.19	634.234	0.991	1.032	0.740211
YP_890717.1	transcriptional regulator, TetR family protein	1	2500	1966.99	2462.26	2312.59	2029.47	2701.2	0.925	1.032	1.09704
YP_890523.1	hypothetical protein MSMEG_6305	6	4855	3619.26	6051.92	4588.33	3730.64	5507.34	0.945	1.031	0.910016
YP_888068.1	acetylglutamate kinase	13	6360	6469.21	6710.33	7195.75	6668.25	7410.04	1.131	1.031	1.10427
YP_886542.1	allophanate hydrolase	2	26060	23455.3	22408.3	29266.7	24187.3	26094.9	1.123	1.031	1.16452
YP_888531.1	glycosyl transferase, group 1 family protein	1	18900	18358.6	17587.5	18150.6	18930.3	22722.9	0.96	1.031	1.29199
YP_888089.1	lysyl-tRNA synthetase	2	3600	3597.41	3215.36	4035.52	3709.32	3353.68	1.121	1.031	1.04302
YP_890667.1	hypothetical protein MSMEG_6454	22	3630	3269.57	3756.52	4224.39	3368.24	4334.69	1.164	1.03	1.15391
YP_886056.1	hypothetical protein MSMEG_1680	2	9625	5673.67	3310.07	1515.62	5841.12	2988.2	0.157	1.03	0.902761
YP_889445.1	putative acyl-CoA dehydrogenase	18	2365	2823.72	3553.59	3832.82	2907.77	2623.63	1.621	1.03	0.738305
YP_890800.1	ATP-dependent helicase HrpA	2	15445	14748.1	14733	16271.1	15174.1	16188.9	1.053	1.029	1.09882
YP_884803.1	putative acyltransferase	2	249300	312533	265121	215458	321645	273861	0.864	1.029	1.03297
YP_886692.1	glycosyl hydrolase, family protein 57	6	4160	3330.77	3255.95	4155.29	3427.93	3203.11	0.999	1.029	0.983771
YP_887109.1	ribonuclease D	1	12200	11452.3	11364.3	12161.8	11767.5	13597.2	0.997	1.028	1.19649
YP_884782.1	hypothetical protein MSMEG_0369	2	1072.5	928.419	855.927	874.362	954.191	1537.68	0.815	1.028	1.7965
YP_887388.1	bifunctional 3,4-dihydroxy-2-butanone 4-phosphate synthase/GTP cyclohydrolase II protein	14	2780	3077.25	3025.96	2975.96	3159.32	3974.23	1.07	1.027	1.31338
YP_885175.1	O-succinylhomoserine sulfhydrylase	8	4140	4069.48	4211.99	4731.14	4178.32	4549.15	1.143	1.027	1.08005
YP_887005.1	HpcH/HpaI aldolase/citrate lyase family protein, putative	4	1980	1691.61	1817.38	1842.7	1735.28	2938.47	0.931	1.026	1.61687
YP_890126.1	virulence factor Mce family protein	2	5425	6303.11	5452.14	4892.37	6467.87	4581.09	0.902	1.026	0.840236
YP_890531.1	queuine tRNA-ribosyltransferase	2	6805	6858.24	6466.81	8582.38	7034.92	7533.24	1.261	1.026	1.16491
YP_886113.1	TetR-family protein transcriptional regulator	2	3195	2548.34	2656.17	3045.06	2613.58	3066.22	0.953	1.026	1.15438
YP_890503.1	cyclopropane-fatty-acyl-phospholipid synthase	32	2195	2176.8	2065.41	2321.8	2234.12	2395.49	1.058	1.026	1.15981
YP_890625.1	hypothetical protein MSMEG_6412	5	16500	15124	18399.3	16768.6	15519.5	17612.5	1.016	1.026	0.957241
YP_890962.1	MaoC like domain-containing protein	4	4120	4008.29	3923.38	3980.24	4114.36	3650.27	0.966	1.026	0.930389
YP_884648.1	lipoprotein Lpps	11	5940	6530.41	7278.54	5445.18	6693.84	6935.51	0.917	1.025	0.952871
YP_887122.1	pyridoxamine 5'-phosphate oxidase family protein	8	120	104.906	108.231	117.472	107.442	109.508	0.979	1.024	1.0118
YP_890256.1	carveol dehydrogenase	3	2880	2780.01	2723.82	3786.75	2848.08	4991.74	1.315	1.024	1.83263
YP_885419.1	ribonucleotide-diphosphate reductase subunit alpha	79	2220	1940.76	2218.74	2874.62	1986.83	3431.25	1.295	1.024	1.54649
YP_890301.1	DNA repair protein RadA	1	6420	5603.73	11725	10042.7	5738.79	13962.3	1.564	1.024	1.19081
YP_884746.1	carboxyl transferase domain-containing protein	1	896	1232.65	319.282	813.553	1262.02	560.316	0.908	1.024	1.75493
YP_884724.1	aldehyde dehydrogenase family protein	18	6570	5494.46	5808.4	6799.57	5619.41	6917.26	1.035	1.023	1.19091
YP_888622.1	hypothetical protein MSMEG_4347	1	4360	4327.38	3941.41	4385.63	4425.61	4571.96	1.006	1.023	1.15998
YP_886469.1	chorismate mutase	5	3590	4213.73	5159.01	3639.34	4306.23	4562.83	1.014	1.022	0.884439
YP_890666.1	[NADP+] succinate-semialdehyde dehydrogenase	31	5550	4528.45	4347.28	5113.5	4621.73	6397.09	0.921	1.021	1.47152
YP_887108.1	alpha/beta hydrolase fold	1	5200	5594.99	6358.58	7094.4	5713.21	5886.06	1.364	1.021	0.925688
YP_888919.1	sugar ABC transporter ATP-binding protein	2	18985	14267.2	12920.1	18592.9	14564.4	12671	0.979	1.021	0.980721
YP_885905.1	30S ribosomal protein S4	48	7075	5892.23	4969.61	6297.43	6011.66	6205.46	0.89	1.02	1.24868
YP_890151.1	Rieske (2Fe-2S) domain-containing protein	14	15600	15211.4	18309.1	16814.7	15519.5	16426.2	1.078	1.02	0.897161
YP_890318.1	pantoate--beta-alanine ligase	4	3100	2469.66	1763.26	3003.6	2519.78	1738.44	0.969	1.02	0.985921
YP_886790.1	hypothetical protein MSMEG_2450	6	1715	2194.29	2372.06	2059.22	2238.38	3143.79	1.201	1.02	1.32534
YP_889656.1	phosphopyruvate hydratase	32	2585	2272.97	2809.5	2612.03	2319.39	2354.42	1.01	1.02	0.838023
YP_884498.1	hypothetical protein MSMEG_0082	2	3175	3343.45	2906.91	3027.56	3410.02	3511.1	0.954	1.02	1.20785
YP_889011.1	antioxidant, AhpC/TSA family protein	19	4490	3995.17	4446.49	4643.61	4075.99	4206.93	1.034	1.02	0.946124
YP_885502.1	hydrolase, alpha/beta fold family protein	21	2390	2561.46	2399.12	3077.31	2609.32	2792.45	1.288	1.019	1.16395
YP_887663.1	hypothetical protein MSMEG_3356	2	2365	2063.15	2507.35	2510.68	2101.95	3116.42	1.062	1.019	1.24291
YP_888915.1	D-oliose 4-ketoreductase	2	64450	81520.8	90733.7	74951.9	83054.7	80807.8	1.163	1.019	0.890604
YP_885818.1	30S ribosomal protein S10	62	1875	1582.33	1844.44	2008.55	1611.64	1939.2	1.071	1.019	1.05138
YP_887415.1	OpcA protein	9	2580	2893.66	2705.78	2579.78	2941.88	3622.89	1	1.017	1.33895
YP_886052.1	adenosine deaminase	5	2200	2683.85	3833.18	2966.75	2728.7	3522.51	1.349	1.017	0.918951
YP_886632.1	pyruvate dehydrogenase	3	2310	3269.57	3012.43	110.562	3325.6	3002.35	0.048	1.017	0.996652
YP_890020.1	hypothetical protein MSMEG_5792	2	9216.5	8749.61	8285.99	8754.68	8878.5	10902	0.95	1.015	1.31571
YP_885863.1	methyltransferase	1	31400	30510.2	32469.3	30312.4	30953.7	31574.8	0.965	1.015	0.972451
YP_887282.1	extracellular solute-binding protein, family protein 5	3	10400	15124	14701.4	11332.6	15348.9	13597.2	1.09	1.015	0.924896
YP_884799.1	NAD dependent epimerase/dehydratase family protein	5	1200	1302.58	1452.1	985.846	1321.71	3212.24	0.822	1.015	2.21213
YP_887386.1	LprG protein	8	7605	11225	9361.99	8209.24	11383.8	9125.67	1.079	1.014	0.974758
YP_886196.1	dTDP-4-dehydrorhamnose reductase	8	1140	1232.65	1321.32	1041.13	1249.23	1528.55	0.913	1.013	1.15683
YP_885315.1	3-hydroxybutyryl-CoA dehydrogenase	8	16350	16872.4	17948.3	17551.7	17097	15194.2	1.074	1.013	0.846555
YP_888604.1	propionyl-CoA carboxylase beta chain	24	2630	2548.34	2164.62	2814.73	2579.47	3189.42	1.07	1.012	1.47343
YP_884868.1	aldehyde dehydrogenase	7	10200	9616.39	10642.7	10871.9	9720.99	14783.6	1.066	1.011	1.38908
YP_886181.1	putative thiosulfate sulfurtransferase	12	6270	6150.12	7215.4	6610.69	6216.31	7715.75	1.054	1.011	1.06934
YP_889677.1	dimethyladenosine transferase	8	17950	16959.8	15377.8	17505.7	17139.6	16563.1	0.975	1.011	1.07708
YP_885981.1	inositol-5-monophosphate dehydrogenase	39	1760	2133.09	1984.24	2017.76	2157.38	2345.3	1.146	1.011	1.18196
YP_886080.1	ABC transporter	2	1083	983.495	1272.17	1327.21	993.843	1487.48	1.225	1.011	1.16925
YP_887295.1	histidyl-tRNA synthetase	7	5100	5210.34	5438.61	5795.3	5261.27	6871.63	1.136	1.01	1.26349
YP_890636.1	glycerophosphoryl diester phosphodiesterase family protein	4	11650	9878.66	12446.6	11240.5	9976.8	12319.7	0.965	1.01	0.989803
YP_890052.1	phosphoribosylformylglycinamidine synthase II	21	4490	4231.21	5186.07	4247.43	4272.12	4936.99	0.946	1.01	0.95197
YP_885659.1	Ser/Thr protein phosphatase family protein	3	782	518.411	965.06	680.878	523.569	687.163	0.871	1.01	0.712041
YP_885736.1	DGPF domain-containing protein	2	7860	9402.21	11576.2	8637.67	9482.22	10321.1	1.099	1.009	0.891581
YP_885448.1	immunogenic protein MPB64/MPT64	3	13000	12588.7	14340.6	11977.6	12705.5	15969.9	0.921	1.009	1.11361
YP_886012.1	nitroreductase family protein	7	4610	5734.87	6737.38	5288.55	5781.43	6990.26	1.147	1.008	1.03753
YP_887001.1	dihydrodipicolinate reductase	11	15500	15648.5	14160.2	15110.2	15775.3	15878.7	0.975	1.008	1.12136
YP_888075.1	acyl-CoA dehydrogenase	6	1565	1311.33	1664.05	1451.13	1321.71	1487.48	0.927	1.008	0.893892
YP_889715.1	2-hydroxy-3-oxopropionate reductase	3	4670	2893.66	2804.99	4321.14	2916.3	2883.71	0.925	1.008	1.02807
YP_885982.1	inositol-5-monophosphate dehydrogenase	6	10125	8781.52	9740.8	10180.9	8855.48	10111.2	1.006	1.008	1.03803
YP_885248.1	putative monovalent cation/H+ antiporter subunit E	1	3630	5594.99	4049.65	3869.67	5636.47	4289.06	1.066	1.007	1.05912
YP_885456.1	putative Lsr2 protein	22	27400	26882.2	25659.8	27041.7	27031.2	22996.7	0.987	1.006	0.896215
YP_888164.1	cobalamin biosynthesis protein cobIJ	7	7390	7072.42	6493.86	7324.74	7103.14	7984.96	0.991	1.004	1.22962
YP_890117.1	alpha,alpha-trehalose-phosphate synthase (UDP-forming)	9	3520	3846.56	3120.66	3537.99	3862.81	4051.8	1.005	1.004	1.29838
YP_885857.1	hypothetical protein MSMEG_1475	3	9160	12326.5	14881.8	9950.59	12364.4	13688.5	1.086	1.003	0.919817
YP_887073.1	LexA repressor	4	5110	5874.74	5745.27	5799.9	5892.28	7227.53	1.135	1.003	1.258
YP_887115.1	methionine-R-sulfoxide reductase	4	1985	2251.11	3093.6	1967.08	2255.44	2993.22	0.991	1.002	0.967551
YP_887356.1	beta-lactamase	4	5285	6512.92	7774.6	5772.26	6527.56	7350.73	1.092	1.002	0.94548
YP_885638.1	hypothetical protein MSMEG_1247	5	4300	3234.61	3860.24	4164.51	3240.33	4124.8	0.968	1.002	1.06853
YP_888831.1	periplasmic binding protein	3	3170	2622.65	1903.06	2496.86	2626.37	3759.78	0.788	1.001	1.97564
YP_885351.1	hypothetical protein MSMEG_0948	29	1890	2028.18	2236.78	2653.49	2029.47	2254.04	1.404	1.001	1.00772
YP_890605.1	polyketide synthase	98	4325	4213.73	4036.12	4878.55	4216.69	3946.85	1.128	1.001	0.977884
YP_888968.1	putative methyltransferase	2	2345	2709.2	3085.49	2043.1	2709.51	3496.5	0.871	1	1.13321
YP_885979.1	hypothetical protein MSMEG_1600	2	3075	4550.3	4568.25	3022.03	4544.99	4909.61	0.983	0.999	1.07472
YP_885018.1	glyoxalase family protein	4	8080	7028.71	6236.82	7614.97	7013.61	8673.95	0.942	0.998	1.39077
YP_888925.1	deoxyribose-phosphate aldolase superfamily protein	1	5020	4100.08	4644.92	5159.57	4093.05	3559.01	1.028	0.998	0.766216
YP_889682.1	dehydrogenase	3	53500	6775.19	15964.1	17597.8	6762.05	3741.52	0.329	0.998	0.234371
YP_887944.1	hypothetical protein MSMEG_3641	3	3980	5629.96	4572.76	3998.66	5610.88	5365.89	1.005	0.997	1.17345
YP_889981.1	hypothetical protein MSMEG_5748	1	1360	716.858	1154.46	995.059	714.578	1971.14	0.732	0.997	1.70741
YP_887349.1	3-dehydroquinate synthase	24	501.5	487.376	444.198	520.103	486.049	558.491	1.037	0.997	1.2573
YP_887465.1	3-oxoacyl-(acyl-carrier-protein) reductase	14	1755	1888.31	1894.04	1953.26	1880.24	2295.11	1.113	0.996	1.21175
YP_890578.1	hypothetical protein MSMEG_6365	10	3570	4388.57	4126.31	4229	4370.18	4188.68	1.185	0.996	1.01512
YP_885703.1	secreted protein	2	1250	1179.76	1067.43	1160.9	1175.47	1186.34	0.929	0.996	1.1114
YP_891116.1	hypothetical protein MSMEG_6921	1	21100	21768	22097.2	23033.8	21659	25460.6	1.092	0.995	1.15221
YP_885730.1	(3R)-hydroxyacyl-ACP dehydratase subunit HadC	3	7990	7011.23	9830.99	9047.67	6975.23	6962.89	1.132	0.995	0.708259
YP_889203.1	ribosomal protein L31	13	4780	3741.65	4915.49	3565.63	3717.85	4936.99	0.746	0.994	1.00437
YP_885930.1	propanediol utilization: dehydratase, medium subunit	5	911	961.639	1262.7	723.261	955.044	1934.64	0.794	0.993	1.53215
YP_888064.1	argininosuccinate synthase	9	4000	3138.44	3192.82	3510.35	3112.42	2546.06	0.878	0.992	0.797434
YP_888776.1	chaperone protein DnaJ	9	3350	3523.1	3210.85	3151.02	3496.14	2509.56	0.941	0.992	0.781586
YP_887558.1	branched-chain amino acid ABC transporter substrate-binding protein	42	5040	5992.76	5168.03	5500.47	5947.71	4416.82	1.091	0.992	0.854643
YP_888766.1	hypothetical protein MSMEG_4494	2	1205	1032.01	1425.04	1193.15	1023.26	1327.78	0.99	0.992	0.931751
YP_890598.1	short chain dehydrogenase	5	8490	10490.6	9199.64	8826.54	10403.2	9855.72	1.04	0.992	1.07132
YP_890475.1	aspartate-semialdehyde dehydrogenase	13	714	767.563	871.26	921.351	760.624	780.245	1.29	0.991	0.895536
YP_885784.1	30S ribosomal protein S12	26	6290	5481.34	5799.38	6343.5	5431.81	4991.74	1.009	0.991	0.860737
YP_884518.1	putative acyl-CoA dehydrogenase	25	5010	4292.41	4049.65	4910.8	4246.54	4279.94	0.98	0.989	1.05687
YP_885262.1	cell division control protein Cdc48	8	1890	1879.57	2259.32	1681.47	1858.93	3373.76	0.89	0.989	1.49326
YP_885459.1	hypothetical protein MSMEG_1063	1	16700	12938.4	12536.8	16492.2	12790.8	12867.2	0.988	0.989	1.02636
YP_887439.1	FeS assembly ATPase SufC	15	3070	2736.3	2976.35	3132.59	2703.12	4571.96	1.02	0.988	1.53609
YP_884917.1	sugar ABC transporter, substrate-binding protein, putative	11	3510	4764.49	4211.99	4127.65	4707	3285.24	1.176	0.988	0.779973
YP_890611.1	antigen 85-A	30	8080	10490.6	9380.03	7209.57	10360.5	6027.5	0.892	0.988	0.642589
YP_888528.1	cyclase/dehydrase	12	4830	5437.63	5258.23	5583.39	5367.86	6721.06	1.156	0.987	1.2782
YP_886046.1	succinate dehydrogenase flavoprotein subunit	26	3270	2950.48	2926.75	3256.98	2912.03	2842.65	0.996	0.987	0.971264
YP_885733.1	50S ribosomal protein L11	74	8350	7168.58	6868.16	8144.74	7073.3	6424.47	0.975	0.987	0.935399
YP_885001.1	short chain dehydrogenase	4	2740	2823.72	3030.47	2860.79	2788.39	3673.08	1.044	0.987	1.21205
YP_887264.1	Holliday junction DNA helicase B	1	741	604.084	583.546	798.811	596.05	910.742	1.078	0.987	1.5607
YP_887986.1	hypothetical protein MSMEG_3683	1	665	394.272	285.008	425.664	388.839	606.857	0.64	0.986	2.12926
YP_886527.1	GntR-family protein transcriptional regulator	1	240	164.353	165.052	255.214	162.016	175.213	1.063	0.986	1.06156
YP_887722.1	hypothetical protein MSMEG_3418	2	19245	16470.3	17718.3	20205.2	16244.3	14336.4	1.05	0.986	0.80913
YP_887592.1	spermidine/putrescine ABC transporter ATP-binding subunit	5	5150	5149.14	5628.02	4892.37	5073.67	9070.92	0.95	0.985	1.61174
YP_886966.1	ribosome-binding factor A	6	8130	7417.74	8789.26	8195.42	7307.79	7245.78	1.008	0.985	0.82439
YP_889761.1	succinyl-CoA synthetase subunit alpha	100	4405	3802.85	3621.23	4832.49	3747.7	4065.49	1.097	0.985	1.12268
YP_886965.1	translation initiation factor IF-2	54	2955	2552.72	2741.85	2575.18	2515.52	2746.83	0.871	0.985	1.00181
YP_885566.1	cadmium inducible protein cadi	5	17600	10228.3	10191.8	16952.9	10062.1	8687.64	0.963	0.984	0.852418
YP_886930.1	gnat-family protein acetyltransferase	9	3590	3846.56	4211.99	3224.73	3786.07	4571.96	0.898	0.984	1.08546
YP_887916.1	hypothetical protein MSMEG_3613	1	5050	4755.74	5465.67	5187.21	4681.42	4891.36	1.027	0.984	0.894924
YP_889190.1	F0F1 ATP synthase subunit alpha	207	2390	2089.38	2038.35	2137.53	2055.05	2555.19	0.894	0.984	1.25356
YP_890602.1	arabinosyltransferase A	5	3720	4589.64	3806.13	3261.58	4510.88	3111.85	0.877	0.983	0.817591
YP_887458.1	aconitate hydratase 1	156	2355	2211.77	2317.95	2413.94	2174.43	2267.73	1.025	0.983	0.978334
YP_885338.1	2,3-bisphosphoglycerate-dependent phosphoglycerate mutase	27	1500	1390.01	1388.97	1805.85	1364.35	1870.76	1.204	0.982	1.34687
YP_889329.1	glucose-1-phosphate adenylyltransferase	3	1320	1215.16	1325.83	1068.77	1193.81	1140.71	0.81	0.982	0.860373
YP_889928.1	glutathione S-transferase	2	13540	16063.7	22246	14405.3	15758.2	19305.4	1.064	0.981	0.867813
YP_886341.1	alcohol dehydrogenase	4	5710	6722.73	7743.03	6030.24	6591.51	8413.87	1.056	0.98	1.08664
YP_887775.1	hypothetical protein MSMEG_3471	5	3750	3479.39	4076.7	3455.07	3410.87	4535.46	0.921	0.98	1.11253
YP_886747.1	morphine 6-dehydrogenase	5	9060	8602.3	9560.41	8651.49	8433.38	10677	0.955	0.98	1.1168
YP_884646.1	hypothetical protein MSMEG_0231	6	5725	5459.49	6304.46	6255.97	5350.81	6565.92	1.093	0.98	1.04147
YP_886955.1	uroporphyrin-III C-methyltransferase	3	4540	4484.74	4031.61	4422.48	4391.5	3896.66	0.974	0.979	0.966528
YP_890153.1	putative secreted protein	2	3925	4462.88	3165.76	4735.74	4370.18	3225.92	1.207	0.979	1.01901
YP_890692.1	putative transcriptional regulatory protein	1	4290	4668.32	4608.84	4321.14	4570.57	5685.29	1.007	0.979	1.23356
YP_886466.1	hypothetical protein MSMEG_2108	2	5400	4878.13	4920	5334.62	4775.22	4535.46	0.988	0.979	0.92184
YP_890769.1	putative enoyl-CoA hydratase	6	7360	6014.62	5632.52	5684.74	5883.75	5648.79	0.772	0.978	1.00289
YP_889225.1	rrf2 family protein (putative transcriptional regulator)	2	7025	7509.53	6575.04	8015.75	7346.17	8418.43	1.141	0.978	1.28036
YP_890123.1	virulence factor mce family protein	2	3680	4633.35	4058.66	3837.43	4532.2	3536.2	1.043	0.978	0.871271
YP_884509.1	methyltransferase	1	5970	5935.94	6069.96	5592.6	5807.01	6451.85	0.937	0.978	1.06291
YP_890996.1	dihydroxyacetone kinase	5	6240	5874.74	6980.9	6606.09	5747.32	9308.18	1.059	0.978	1.33338
YP_889967.1	alpha-methylacyl-CoA racemase	11	7070	6311.85	6268.38	8006.54	6165.15	6579.61	1.132	0.977	1.04965
YP_890697.1	glycosyl transferase	8	3875	2884.92	2006.78	3385.96	2818.23	3517.95	0.874	0.977	1.75303
YP_885198.1	thiazole synthase	4	5530	5660.56	6029.37	5712.38	5525.61	6187.2	1.033	0.976	1.02618
YP_890358.1	non-ribosomal peptide synthetase	7	131	104.906	108.231	110.562	102.326	109.508	0.844	0.975	1.0118
YP_884793.1	MmpS4 protein	7	1100	2001.96	1262.7	1133.26	1952.72	1916.39	1.03	0.975	1.5177
YP_885082.1	hypothetical protein MSMEG_0673	9	120	104.906	108.231	110.562	102.326	109.508	0.921	0.975	1.0118
YP_890168.1	putative peroxisomal multifunctional enzyme type 2	7	601	944.155	1163.48	995.059	920.935	1204.59	1.656	0.975	1.03533
YP_888947.1	oxidoreductase	5	120	104.906	108.231	113.326	102.326	109.508	0.944	0.975	1.0118
YP_890845.1	[Mn] superoxide dismutase	2	9190	6456.1	8820.83	9056.88	6297.32	7478.49	0.986	0.975	0.847821
YP_885158.1	fructose-bisphosphate aldolase	6	4525	4305.52	4780.21	4546.87	4199.64	4959.8	1.005	0.975	1.03757
YP_889782.1	formamidopyrimidine-DNA glycosylase	4	7990	8851.45	9934.71	8610.02	8633.77	9180.42	1.078	0.975	0.924076
YP_888558.1	short chain dehydrogenase	7	5860	7841.73	8703.58	6919.35	7648.88	8267.86	1.181	0.975	0.949937
YP_887454.1	enoyl-CoA hydratase	1	16500	14949.1	13348.5	16492.2	14581.5	16608.7	1	0.975	1.24424
YP_885285.1	hypothetical protein MSMEG_0882	1	4380	4781.97	5113.92	4754.17	4664.37	5548.41	1.085	0.975	1.08496
YP_889574.1	hypothetical protein MSMEG_5328	2	120	104.906	108.231	110.562	102.326	109.508	0.921	0.975	1.0118
YP_885588.1	SNF2 domain-containing protein	1	120	104.906	108.231	125.304	102.326	109.508	1.044	0.975	1.0118
YP_888076.1	endoribonuclease L-PSP, putative	1	120	104.906	108.231	110.562	102.326	109.508	0.921	0.975	1.0118
YP_889686.1	dolichyl-phosphate-mannose-protein mannosyltransferase	1	181	104.906	108.231	128.989	102.326	109.508	0.713	0.975	1.0118
YP_888173.1	glyoxalase family protein	1	120	104.906	108.231	110.562	102.326	109.508	0.921	0.975	1.0118
YP_889251.1	pesticide degrading monooxygenase	1	416	403.014	219.168	288.383	393.103	360.464	0.693	0.975	1.64469
YP_889468.1	translation-associated GTPase	31	13700	13375.5	13348.5	14188.8	13046.6	14053.5	1.036	0.975	1.05282
YP_885867.1	methionine aminopeptidase	5	120	104.906	108.231	110.562	102.326	109.508	0.921	0.975	1.0118
YP_885786.1	elongation factor Tu	69	7300	6687.76	7287.56	8089.46	6523.29	6205.46	1.108	0.975	0.851514
YP_885049.1	oligopeptide transport ATP-binding protein AppF	5	120	104.906	108.231	110.562	102.326	109.508	0.921	0.975	1.0118
YP_886856.1	30S ribosomal protein S2	110	2965	3300.17	2958.32	3321.47	3219.01	2897.4	1.12	0.975	0.979409
YP_889762.1	succinyl-CoA synthetase subunit beta	71	3370	2683.85	2453.24	3897.31	2617.84	3632.02	1.156	0.975	1.4805
YP_888408.1	hydrolase, isochorismatase family protein	8	129.5	104.906	108.231	110.562	102.326	109.508	0.854	0.975	1.0118
YP_884856.1	hydrolase, carbon-nitrogen family protein	4	120	104.906	108.231	110.562	102.326	109.508	0.921	0.975	1.0118
YP_884751.1	acyl-CoA dehydrogenase fadE12	3	169	161.73	108.231	158.472	157.753	147.836	0.938	0.975	1.36593
YP_886917.1	4-hydroxy-3-methylbut-2-en-1-yl diphosphate synthase	19	6050	6853.87	5646.05	6762.72	6676.78	6387.97	1.118	0.974	1.1314
YP_889055.1	aldehyde dehydrogenase (NAD) family protein	2	18862	15767.8	15495.1	17846.6	15357.5	16820.9	0.946	0.974	1.08556
YP_888273.1	FAD dependent oxidoreductase	2	7665.5	6329.77	5415.61	8000.55	6167.71	6833.76	1.044	0.974	1.26186
YP_889015.1	fatty acid synthase	78	7220	6718.36	6056.43	8024.97	6536.08	6337.78	1.111	0.973	1.04645
YP_886558.1	carveol dehydrogenase ((+)-trans-carveol dehydrogenase)	2	2971.5	3982.06	3877.38	3602.02	3874.32	3183.03	1.212	0.973	0.820924
YP_887518.1	hypothetical protein MSMEG_3204	10	4830	4777.6	5537.82	4390.24	4643.05	5470.84	0.909	0.972	0.987904
YP_886696.1	secreted protein	1	2400	2718.82	3301.05	2570.57	2643.43	3212.24	1.071	0.972	0.973096
YP_887091.1	polyphosphate glucokinase	11	2550	2640.14	2417.16	2542.93	2566.68	2856.33	0.997	0.972	1.18169
YP_887061.1	glutamate binding protein	51	2890	2552.72	3030.47	3952.6	2481.41	2171.91	1.368	0.972	0.716691
YP_887832.1	ErfK/YbiS/YcfS/YnhG family protein	7	1240	1757.18	1993.26	1520.23	1705.44	2454.81	1.226	0.971	1.23156
YP_889913.1	glyoxalase family protein	1	745	634.682	546.567	874.362	616.515	3212.24	1.174	0.971	5.87711
YP_885641.1	ISMsm7, transposase orfA	1	356	313.844	389.632	329.844	304.42	442.595	0.927	0.97	1.13593
YP_888839.1	hypothetical protein MSMEG_4570	2	24858.5	25785	24760.6	26802.6	25017.5	24060.3	1.078	0.97	0.971718
YP_885446.1	methyltransferase, UbiE/COQ5 family protein	3	1240	1494.91	1325.83	1372.81	1449.62	2409.18	1.107	0.97	1.81711
YP_888888.1	50S ribosomal protein L27	14	7715	6722.73	6448.77	7435.3	6523.29	7565.18	0.964	0.97	1.17312
YP_890432.1	manganese containing catalase	5	10300	6897.58	10101.6	10042.7	6685.31	5083	0.975	0.969	0.503189
YP_885283.1	chaperonin GroEL	190	7055	7216.67	8487.12	8444.18	6996.55	8632.88	1.197	0.969	1.01717
YP_888749.1	hypothetical protein MSMEG_4476	8	2590	1892.68	2462.26	2648.88	1833.34	2970.41	1.023	0.969	1.20638
YP_887928.1	urease subunit alpha	6	6445	4484.74	3571.63	5035.18	4336.07	4918.74	0.781	0.967	1.37717
YP_887730.1	short chain dehydrogenase	2	21550	20893.8	18218.9	20868.6	20209.4	20943.4	0.968	0.967	1.14954
YP_886703.1	4-coumarate:CoA ligase	4	263	322.149	282.303	315.102	311.242	495.524	1.198	0.966	1.75529
YP_885485.1	amidase	13	2080	1914.54	2299.91	1925.62	1850.4	2025.9	0.926	0.966	0.88086
YP_887474.1	methylmalonyl-CoA mutase	26	3870	3169.04	2683.23	3819	3061.26	5055.62	0.987	0.966	1.88416
YP_886517.1	aldehyde dehydrogenase	12	1002	5634.33	5867.03	5905.86	5444.6	5703.54	5.894	0.966	0.972135
YP_886766.1	nitrogen regulatory protein P-II	20	1330	1184.56	1222.11	1142.48	1142.64	1368.85	0.859	0.965	1.12007
YP_888009.1	catalase	2	9810	15827.7	15377.8	10065.8	15276.4	13004.1	1.026	0.965	0.845638
YP_890348.1	anti-anti-sigma factor	4	33450	34129.5	34521.2	35080.4	32923.4	45459.5	1.049	0.965	1.31686
YP_885489.1	urease subunit alpha	2	16395	15119.6	16058.8	13350.4	14568.7	11697.7	0.814	0.964	0.728432
YP_885695.1	TetR family protein regulatory protein	4	2215	1945.13	1984.24	1851.92	1875.98	2181.03	0.836	0.964	1.09918
YP_889727.1	50S ribosomal protein L32	18	5040	4913.1	5312.34	5339.23	4732.58	4562.83	1.059	0.963	0.858912
YP_887783.1	thiol peroxidase	13	12300	12851	12266.2	12898.9	12364.4	14418.6	1.049	0.962	1.17547
YP_889218.1	hypothetical protein MSMEG_4967	3	11800	12676.2	10372.1	11793.3	12193.9	13506	0.999	0.962	1.30214
YP_889083.1	aminoglycoside phosphotransferase	2	5055.5	4015.28	5918.89	5109.35	3861.11	6048.49	1.011	0.962	1.0219
YP_885728.1	(3R)-hydroxyacyl-ACP dehydratase subunit HadA	10	10765	9345.39	10448.8	11424.8	8987.65	9960.67	1.061	0.962	0.953283
YP_890737.1	polyamine/opine/phosphonate ABC transporter periplasmic ligand-binding protein	14	2295	2627.02	2552.45	1962.48	2524.05	1998.52	0.855	0.961	0.782982
YP_886313.1	hypothetical protein MSMEG_1947	3	7250	6670.28	5988.79	8476.43	6403.91	8897.53	1.169	0.96	1.4857
YP_890149.1	acetyl-CoA acetyltransferase	3	13900	10840.3	13979.8	15478.7	10403.2	10677	1.114	0.96	0.763745
YP_886023.1	tetrahydrofolate dehydrogenase/cyclohydrolase FolD	3	4300	4301.15	4275.13	4247.43	4127.16	4225.18	0.988	0.96	0.988318
YP_886481.1	dihydroxyacetone kinase, DhaK subunit	2	2537.5	2470.98	2768.01	2401.96	2371.41	2930.25	0.947	0.96	1.05861
YP_889230.1	sulfate adenylyltransferase subunit 2	8	2155	2063.15	1821.89	2073.04	1978.31	2139.97	0.962	0.959	1.17459
YP_887293.1	peptidyl-prolyl cis-trans isomerase, cyclophilin-type	10	4290	5157.88	4671.97	4242.82	4945.76	4115.68	0.989	0.959	0.880929
YP_889532.1	dehydrogenase	4	609	576.109	696.737	632.047	552.135	666.174	1.038	0.958	0.956133
YP_884830.1	fumarate reductase iron-sulfur subunit	1	1290	979.124	992.118	1013.49	937.99	1341.47	0.786	0.958	1.35213
YP_891135.1	putative inner membrane protein translocase component YidC	7	1930	2264.22	1948.16	2008.55	2165.9	2117.16	1.041	0.957	1.08675
YP_885849.1	50S ribosomal protein L5	32	2705	2814.98	2376.57	2828.55	2694.59	2523.25	1.046	0.957	1.06172
YP_885712.1	ErfK/YbiS/YcfS/YnhG family protein	2	24945	27406.7	23585.4	24342.1	26195.5	22513	0.976	0.956	0.954534
YP_889643.1	dehydrogenase DhgA	4	1885	1646.15	1792.58	1911.8	1572.41	1711.98	1.014	0.955	0.955036
YP_887822.1	oxidoreductase, 2-nitropropane dioxygenase family protein	5	545	518.411	784.675	591.507	494.576	481.835	1.085	0.954	0.614057
YP_890423.1	cysteine synthase/cystathionine beta-synthase family protein	1	860	707.242	802.714	930.564	674.5	835.911	1.082	0.954	1.04136
YP_884641.1	MmpS5 protein	6	3735	4663.95	4225.52	3759.11	4446.92	3340	1.006	0.953	0.790434
YP_884465.1	hypothetical protein MSMEG_0047	1	691	761.444	799.106	546.361	725.663	1022.07	0.791	0.953	1.27902
YP_891109.1	ABC transporter, ATP-binding protein GluA	2	1254	1549.55	1357.85	1426.71	1476.05	1366.57	1.138	0.953	1.00642
YP_884774.1	glycosyl hydrolase family protein 3	3	5640	6189.46	5573.9	5905.86	5892.28	4362.07	1.047	0.952	0.782589
YP_890607.1	hypothetical protein MSMEG_6394	2	601.5	1075.29	908.239	566.631	1023.26	933.556	0.942	0.952	1.02787
YP_886775.1	30S ribosomal protein S16	31	8530	7701.86	7513.04	8356.65	7333.37	8185.73	0.98	0.952	1.08954
YP_885318.1	polyphosphate kinase 2 superfamily protein	7	1500	1748.44	1830.91	1640	1662.8	1879.89	1.093	0.951	1.02675
YP_884672.1	acyl-CoA synthetase	7	527	433.612	452.767	536.226	411.863	467.234	1.018	0.95	1.03195
YP_887591.1	polyamine-binding lipoprotein	11	6130	7902.93	6656.21	4275.07	7503.92	7574.31	0.697	0.95	1.13793
YP_888146.1	hypothetical protein MSMEG_3855	3	7540	10053.5	10462.3	7905.19	9550.44	6205.46	1.048	0.95	0.593123
YP_887322.1	hypothetical protein MSMEG_3004	12	7875	8108.37	6381.12	6919.35	7700.04	6771.25	0.879	0.95	1.06114
YP_886281.1	anti-sigma factor, family protein	4	12940	14318.4	15296.7	12909	13596.6	15664.2	0.998	0.95	1.02403
YP_885432.1	ribonucleotide-diphosphate reductase subunit beta	22	3355	3947.09	4126.31	4256.64	3739.17	5338.52	1.269	0.947	1.29378
YP_890092.1	hypothetical protein MSMEG_5865	5	6180	6224.43	6322.5	6348.11	5892.28	6999.39	1.027	0.947	1.10706
YP_885005.1	iron-sulfur cluster binding protein	6	5705	6075.81	7616.76	5675.52	5755.85	5689.85	0.995	0.947	0.747018
YP_885785.1	30S ribosomal protein S7	42	6825	6097.67	7287.56	7228	5768.64	5676.17	1.059	0.946	0.778885
YP_885906.1	DNA-directed RNA polymerase subunit alpha	77	2030	2281.71	2786.95	2561.36	2157.38	1852.51	1.262	0.946	0.664709
YP_886435.1	hypothetical protein MSMEG_2074	2	79850	66877.6	84284.9	76978.9	63173.6	75008.4	0.964	0.945	0.889939
YP_885734.1	50S ribosomal protein L1	103	3550	3383.22	3697.89	3620.91	3197.69	3367.37	1.02	0.945	0.910619
YP_885771.1	hypothetical protein MSMEG_1384	1	4850	5114.17	4437.47	4569.9	4826.38	5566.66	0.942	0.944	1.25447
YP_890379.1	hypothetical protein MSMEG_6159	32	10045	8768.4	9334.93	12115.8	8279.89	12000.3	1.206	0.944	1.28552
YP_888067.1	acetylornithine aminotransferase	6	19650	17877.7	18218.9	19578.7	16883.8	14578.3	0.996	0.944	0.800172
YP_885292.1	succinic semialdehyde dehydrogenase	5	17800	15735.9	17046.4	18427	14837.3	21992.9	1.035	0.943	1.29018
YP_890426.1	hypothetical protein MSMEG_6207	3	4390	4703.29	4906.47	6486.31	4434.13	4161.31	1.478	0.943	0.848125
YP_889041.1	hypothetical protein MSMEG_4784	2	7460.5	8456.31	8186.33	5650.65	7975.05	10602.2	0.757	0.943	1.29511
YP_887473.1	methylmalonyl-CoA mutase, small subunit	13	5610	4030.14	3923.38	4781.81	3794.6	5247.26	0.852	0.942	1.33743
YP_886695.1	electron transfer flavoprotein, alpha subunit	22	4485	4204.99	3463.39	4947.65	3956.61	3312.62	1.103	0.941	0.956466
YP_888865.1	hypothetical protein MSMEG_4596	2	838	1231.34	884.338	1013.95	1158.84	924.43	1.21	0.941	1.04534
YP_887359.1	aspartate carbamoyltransferase catalytic subunit	2	1755	1431.53	1790.32	1778.21	1347.29	2308.79	1.013	0.941	1.2896
YP_887170.1	cell entry (mce) related family protein	11	3470	3724.17	3959.45	3252.37	3496.14	4289.06	0.937	0.939	1.08325
YP_889189.1	F0F1 ATP synthase subunit gamma	9	16500	13987.5	13799.5	14280.9	13131.9	15057.4	0.866	0.939	1.09116
YP_887131.1	NADPH-dependent FMN reductase	4	6695	5918.45	6493.86	6675.19	5559.72	5493.65	0.997	0.939	0.845976
YP_889950.1	pyridoxamine 5'-phosphate oxidase family protein	2	33405	34445.5	44672.4	32786.3	32293.7	47914.3	0.981	0.938	1.07257
YP_887561.1	ABC transporter, ATP-binding protein	7	2900	2937.37	2597.55	2284.95	2754.28	2646.44	0.788	0.938	1.01882
YP_890567.1	hypothetical protein MSMEG_6352	12	10650	9572.68	11463.5	9333.29	8979.12	16380.6	0.876	0.938	1.42894
YP_886191.1	phosphoribosylaminoimidazole carboxylase, catalytic subunit	3	17700	20544.1	19932.6	18334.9	19271.4	17795.1	1.036	0.938	0.892763
YP_886034.1	tryptophanyl-tRNA synthetase	11	11100	11190	10282	10319.1	10488.4	12958.5	0.93	0.937	1.26031
YP_890696.1	methyltransferase type 11	9	6470	5988.39	5844.48	6108.56	5610.88	5521.03	0.944	0.937	0.944658
YP_889415.1	hypothetical protein MSMEG_5169	4	4830	4371.09	3630.25	5044.4	4093.05	4804.66	1.044	0.936	1.32351
YP_886033.1	exodeoxyribonuclease III	6	1461	1362.91	1511.18	1567.68	1275.67	1658.13	1.073	0.936	1.09725
YP_888086.1	translation initiation factor IF-3	35	7760	6477.95	8234.58	7472.16	6062.82	6871.63	0.963	0.936	0.834484
YP_890249.1	acetoacetyl-CoA synthetase	13	5750	6110.78	6286.42	11056.2	5713.21	6333.21	1.923	0.935	1.00744
YP_885011.1	dehydrogenase	8	1176	1333.18	1461.12	1377.42	1244.97	1163.52	1.171	0.934	0.796323
YP_886162.1	hypothetical protein MSMEG_1790	2	8915	4432.28	3418.3	6610.69	4139.95	2970.41	0.742	0.934	0.868972
YP_888398.1	3-hydroxybutyryl-CoA dehydrogenase	13	10300	10403.2	11634.8	10595.5	9720.99	10677	1.029	0.934	0.917678
YP_888060.1	hypothetical protein MSMEG_3766	12	3000	2784.38	3418.3	2750.23	2596.53	2911.09	0.917	0.933	0.851619
YP_886560.1	3-ketoacyl-(acyl-carrier-protein) reductase	10	13760	13428	13795	13783.4	12526.4	14236	1.002	0.933	1.03197
YP_886760.1	hypothetical protein MSMEG_2420	2	13900	17178.4	16234.7	13958.5	16031.1	14372.9	1.004	0.933	0.885324
YP_884571.1	transcriptional regulator	2	3155	3221.49	3323.6	3072.71	3005.83	3061.66	0.974	0.933	0.92119
YP_890008.1	phosphate ABC transporter, ATP-binding protein	6	8070	8375	7941.45	7518.22	7802.37	7647.31	0.932	0.932	0.962961
YP_888194.1	LppK protein	6	2015	3247.72	2908.71	2261.92	3027.15	2404.61	1.123	0.932	0.826694
YP_885754.1	DNA-directed RNA polymerase subunit beta'	151	2620	2937.37	3048.51	3399.79	2737.22	3495.13	1.298	0.932	1.14651
YP_885934.1	ethanolamine ammonia-lyase, large subunit	3	3950	3138.44	3661.82	3537.99	2924.82	3577.26	0.896	0.932	0.976909
YP_889206.1	transcription termination factor Rho	68	4485	3824.7	4103.76	4537.65	3564.36	3203.11	1.012	0.932	0.78053
YP_887417.1	transaldolase	44	3325	2753.79	2917.73	2851.58	2562.42	3344.56	0.858	0.931	1.14629
YP_886865.1	glycerate kinase	2	10845	10477.5	12442.1	10273.1	9750.83	12118.9	0.947	0.931	0.974026
YP_891127.1	thioredoxin-disulfide reductase	12	4875	5664.93	4883.93	4993.72	5269.8	6520.29	1.024	0.93	1.33505
YP_890502.1	FAD binding domain-containing protein	3	13700	13025.8	12085.8	13083.2	12108.6	12867.2	0.955	0.93	1.06465
YP_888847.1	hypothetical protein MSMEG_4578	2	5455	6137.01	4523.16	5698.56	5704.68	6173.52	1.045	0.93	1.36487
YP_886142.1	hypothetical protein MSMEG_1770	15	8390	5044.24	7134.23	6919.35	4689.95	5019.12	0.825	0.93	0.703526
YP_885826.1	50S ribosomal protein L16	28	8550	6617.83	5988.79	9241.15	6139.57	6821.44	1.081	0.928	1.13904
YP_887030.1	35 kDa protein	45	1400	1966.99	1704.64	1538.66	1824.82	1724.75	1.099	0.928	1.0118
YP_885833.1	arylsulfatase	9	4220	4642.1	4473.55	4615.97	4306.23	5694.42	1.094	0.928	1.27291
YP_890942.1	dibenzothiophene desulfurization enzyme A	3	4560	3881.53	4708.05	4238.21	3598.47	4206.93	0.929	0.927	0.893562
YP_889794.1	metabolite/sugar transport protein	1	5200	4379.83	4202.97	3851.25	4058.94	2463.93	0.741	0.927	0.586235
YP_889949.1	hypothetical protein MSMEG_5715	17	2480	2299.19	3481.43	3068.1	2131.8	2500.43	1.237	0.927	0.71822
YP_890233.1	acetyl-CoA acetyltransferase	5	1470	1381.26	1064.27	2202.03	1279.08	2007.65	1.498	0.926	1.8864
YP_889665.1	UDP-N-acetylglucosamine pyrophosphorylase	2	19490	19280.9	19030.6	20744.2	17851.7	17037.6	1.064	0.926	0.895274
YP_885929.1	glycerol dehydratase large subunit	3	3370	3610.52	3706.91	3160.23	3342.65	4398.57	0.938	0.926	1.18659
YP_890684.1	glycine/D-amino acid oxidase	7	5030	5306.5	5014.71	5030.58	4911.66	4362.07	1	0.926	0.869856
YP_887977.1	hypothetical protein MSMEG_3674	10	10660	12042.3	11819.7	12714.6	11145	11671.7	1.193	0.925	0.987478
YP_885312.1	acyl-ACP thioesterase superfamily protein	4	1091.5	1401.81	1384.46	1325.36	1296.98	1368.85	1.214	0.925	0.988728
YP_891132.1	Soj family protein	7	6860	6119.52	6439.75	7131.26	5662.05	5365.89	1.04	0.925	0.833246
YP_890505.1	aspartate transaminase	12	16550	15779.6	13077.9	16814.7	14581.5	15194.2	1.016	0.924	1.16182
YP_888921.1	sugar ABC transporter substrate-binding protein	9	3880	3995.17	3237.91	5961.14	3692.27	2354.42	1.536	0.924	0.727142
YP_889019.1	ABC transporter binding protein	1	2550	2806.24	2480.3	2340.23	2592.26	2381.8	0.918	0.924	0.960289
YP_886814.1	putative oxidoreductase YdbC	5	6540	5516.31	5799.38	6633.73	5099.25	3997.04	1.014	0.924	0.689219
YP_884425.1	6-phosphogluconate dehydrogenase-like protein	9	2450	6818.9	6881.69	6329.68	6293.06	7556.05	2.584	0.923	1.09799
YP_888521.1	3-deoxy-7-phosphoheptulonate synthase	12	4995	5092.32	4861.38	4998.33	4698.48	4266.25	1.001	0.923	0.87758
YP_886154.1	oxidoreductase, short chain dehydrogenase/reductase family protein	2	1599.5	769.749	1690.21	1212.04	710.74	862.376	0.758	0.923	0.510219
YP_887306.1	carbon-nitrogen hydrolase family protein	1	2020	1477.43	1785.81	2091.47	1364.35	1076.83	1.035	0.923	0.602991
YP_884973.1	hypothetical protein MSMEG_0563	1	1480	1634.79	1443.08	1713.71	1509.31	2254.04	1.158	0.923	1.56196
YP_886242.1	lipoprotein LpqB	1	5670	7002.48	5213.13	6541.59	6463.6	5247.26	1.154	0.923	1.00655
YP_888891.1	nucleoside diphosphate kinase	4	116450	118981	124150	126119	109873	97234	1.083	0.923	0.783197
YP_885806.1	radical SAM domain-containing protein	6	1695	1059.11	1695.62	1535.89	978.068	2664.7	0.906	0.923	1.57152
YP_890067.1	protease 2	5	2910	3042.28	2714.8	3114.17	2805.44	4316.44	1.07	0.922	1.58997
YP_888596.1	hypothetical protein MSMEG_4321	13	596	546.386	354.457	450.541	503.956	499.174	0.756	0.922	1.40828
YP_889641.1	dehydrogenase	1	3510	2552.72	2904.2	2717.99	2353.5	2509.56	0.774	0.922	0.864114
YP_888769.1	PhoH family protein	7	8980	9616.39	11725	9213.51	8868.27	13506	1.026	0.922	1.15189
YP_884824.1	acyl-CoA synthetase	5	5410	4825.68	4112.78	5242.49	4451.19	5402.4	0.969	0.922	1.31356
YP_885314.1	isocitrate lyase	104	3905	3649.86	2832.05	4523.83	3359.71	2454.81	1.158	0.921	0.866796
YP_888114.1	regulatory protein GntR, HTH	2	22050	26008	23946.1	23273.3	23961.4	18520.5	1.055	0.921	0.773426
YP_889781.1	short chain dehydrogenase	8	7175	7811.13	7535.59	7149.68	7196.94	7715.75	0.996	0.921	1.02391
YP_888130.1	DNA polymerase I	15	5310	6495.44	5131.96	6034.85	5969.03	6451.85	1.137	0.919	1.25719
YP_884429.1	DNA gyrase subunit A	29	10000	10665.5	10552.5	10595.5	9806.26	10220.7	1.06	0.919	0.968559
YP_885686.1	uricase	4	1281.5	1048.19	1232.03	1199.14	963.145	1278.96	0.936	0.919	1.03809
YP_890847.1	5-methyltetrahydropteroyltriglutamate--homocysteine methyltransferase	11	12200	7273.49	8297.71	14188.8	6659.73	9946.98	1.163	0.916	1.19876
YP_886488.1	putative acyl-CoA dehydrogenase	3	19000	22817.1	22457.9	18795.6	20891.6	22084.1	0.989	0.916	0.983354
YP_890724.1	acyl-CoA dehydrogenase domain-containing protein	11	10000	10053.5	9109.45	10871.9	9209.35	9098.29	1.087	0.916	0.998775
YP_890652.1	ribonuclease activity regulator protein RraA	5	3320	2893.66	2732.83	3436.64	2651.95	2938.47	1.035	0.916	1.07524
YP_890304.1	carbonic anhydrase	2	2949	2953.54	2753.13	2460.01	2703.97	3055.73	0.834	0.915	1.10991
YP_888045.1	CTP synthetase	11	8030	5664.93	5186.07	5666.31	5176	5968.19	0.706	0.914	1.15081
YP_888824.1	GAF domain-containing protein	9	491	403.889	505.078	506.743	369.227	491.874	1.032	0.914	0.973856
YP_888510.1	penicillin binding protein transpeptidase domain-containing protein	4	5020	6477.95	5046.27	4933.83	5922.13	3924.04	0.983	0.914	0.777611
YP_888394.1	cyclohexanecarboxylate-CoA ligase	2	16725	14870.4	14061	15713.6	13592.3	12556.9	0.94	0.914	0.893031
YP_888029.1	catalase/peroxidase HPI	3	17700	16785	18038.5	18887.7	15348.9	11589.6	1.067	0.914	0.642492
YP_888547.1	adenosine kinase	7	2040	1783.4	2182.66	2119.11	1628.69	1441.86	1.039	0.913	0.660596
YP_890230.1	oxidoreductase, 2-nitropropane dioxygenase family protein	3	7830	7675.63	8270.66	6182.26	7009.34	6378.84	0.79	0.913	0.771262
YP_889999.1	hypothetical protein MSMEG_5770	1	2200000	1.88831e+06	1.74072e+06	2.12832e+06	1.72249e+06	1.34147e+06	0.967	0.912	0.770644
YP_885098.1	iron-sulfur cluster-binding protein	44	4945	5782.95	4094.74	5016.76	5269.8	4672.34	1.015	0.911	1.14106
YP_886562.1	acyl-CoA dehydrogenase	4	1497	1643.53	1361.91	1391.24	1496.52	985.572	0.929	0.911	0.72367
YP_884949.1	regulatory protein, MarR	1	8810	8121.48	6493.86	9075.31	7376.01	7738.57	1.03	0.908	1.19167
YP_884851.1	periplasmic binding protein	1	12800	17659.2	17858.1	15847.2	16031.1	16973.7	1.238	0.908	0.950477
YP_890448.1	glycerol kinase	6	11700	11889.4	12987.7	11977.6	10786.9	12045.9	1.024	0.907	0.927482
YP_885821.1	50S ribosomal protein L23	24	5955	4843.17	5019.22	5491.25	4387.23	6994.83	0.922	0.906	1.39361
YP_888234.1	universal stress protein family protein	8	2670	778.928	458.178	2063.83	706.051	400.617	0.773	0.906	0.874369
YP_889511.1	cystathionine gamma-synthase	5	14200	13375.5	12807.3	14188.8	12108.6	15513.6	0.999	0.905	1.21131
YP_888102.1	excinuclease ABC subunit A	27	2140	2316.68	2588.53	2625.85	2097.69	1943.77	1.227	0.905	0.750917
YP_888069.1	bifunctional ornithine acetyltransferase/N-acetylglutamate synthase protein	4	1115	1131.24	1123.35	1448.82	1023.69	1038.96	1.299	0.905	0.924876
YP_890062.1	putative FAD-binding dehydrogenase	3	3840	3496.87	3652.8	3648.55	3163.58	2792.45	0.95	0.905	0.76447
YP_885848.1	50S ribosomal protein L24	19	6360	6495.44	6439.75	6799.57	5875.23	6086.82	1.069	0.905	0.945196
YP_886754.1	phosphopantetheine adenylyltransferase	7	2250	2395.36	2507.35	2358.66	2165.9	2463.93	1.048	0.904	0.982682
YP_885961.1	co-chaperonin GroES	133	1210	1320.07	1452.1	1280.68	1193.81	1332.35	1.058	0.904	0.917532
YP_887809.1	6-aminohexanoate-cyclic-dimer hydrolase	2	38450	35580.7	43517.9	37222.6	32147.5	31392.3	0.968	0.904	0.721365
YP_889442.1	fasciclin domain-containing protein	24	6280	6464.84	7278.54	7172.72	5841.12	5046.5	1.142	0.904	0.693339
YP_889693.1	choloylglycine hydrolase, putative	3	250	365.423	359.868	306.81	330.002	555.753	1.227	0.903	1.54432
YP_890129.1	3-ketoacyl-(acyl-carrier-protein) reductase	2	1257	1092.33	1282.99	1009.34	986.595	1549.99	0.803	0.903	1.20811
YP_890858.1	hypothetical protein MSMEG_6649	2	4425	2587.68	2877.14	4477.77	2336.45	3746.09	1.012	0.903	1.30202
YP_885859.1	major facilitator superfamily protein	3	9020	12851	12717.2	11885.4	11597	8149.22	1.318	0.902	0.640806
YP_889953.1	putative 3-hydroxyacyl-CoA dehydrogenase	83	2980	2884.92	2570.49	2644.28	2600.79	2491.31	0.887	0.902	0.969196
YP_886721.1	3-isopropylmalate dehydrogenase	12	1555	1612.93	1587.39	1759.78	1453.88	5274.64	1.132	0.901	3.32284
YP_885840.1	tena/thi-4 family protein	2	20200	21287.2	21556	22573.1	19186.2	24046.1	1.117	0.901	1.11552
YP_890627.1	hypothetical protein MSMEG_6414	7	20600	26139.1	22818.7	19256.2	23535	20350.2	0.935	0.9	0.891822
YP_890026.1	phosphoribosylaminoimidazole synthetase	7	3330	3470.64	3301.05	3215.51	3120.95	6835.13	0.966	0.899	2.07059
YP_888999.1	glycosyltransferase family protein 28	3	5840	6801.41	5528.8	6246.76	6113.99	5767.42	1.07	0.899	1.04316
YP_887361.1	integral membrane protein	1	2270	3252.09	2489.31	2284.95	2924.82	3102.73	1.007	0.899	1.24642
YP_886042.1	gamma-aminobutyraldehyde dehydrogenase	11	1040	778.928	901.926	855.935	699.229	3093.6	0.823	0.898	3.43
YP_885165.1	adenylosuccinate synthetase	12	4025	3662.97	3918.87	4003.27	3282.96	3303.49	0.995	0.896	0.842971
YP_887369.1	DNA-directed RNA polymerase subunit omega	2	20290	17807.8	16433.1	18602.1	15962.9	16512.9	0.917	0.896	1.00486
YP_889171.1	alpha-amylase family protein	14	1540	1800.89	1898.55	1755.17	1611.64	2121.72	1.14	0.895	1.11754
YP_890307.1	antibiotic biosynthesis monooxygenase domain-containing protein	11	1990	2430.32	2777.93	2211.24	2174.43	2600.82	1.111	0.895	0.936242
YP_886239.1	thymidylate kinase	3	17100	18008.9	19211	16215.8	16116.4	20897.8	0.948	0.895	1.0878
YP_885608.1	ABC-type transport system periplasmic substrate-binding protein	1	2620	2867.43	3210.85	2321.8	2566.68	2637.32	0.886	0.895	0.821376
YP_890671.1	glutamate synthase subunit beta	10	3775	2976.71	3007.92	3339.9	2664.74	2354.42	0.885	0.895	0.782741
YP_888657.1	dehydrogenase/reductase SDR family protein member 10	1	19000	20631.5	24171.6	19716.9	18418.7	23635.5	1.038	0.893	0.97782
YP_890298.1	2-C-methyl-D-erythritol 4-phosphate cytidylyltransferase	2	14611.5	14778.6	15400.4	13921.6	13200.1	13387.4	0.953	0.893	0.869288
YP_885750.1	50S ribosomal protein L10	46	10950	10359.5	9470.22	10273.1	9251.99	9262.55	0.938	0.893	0.978072
YP_887524.1	inositol monophosphate phosphatase	5	2150	2036.93	1695.62	1953.26	1816.29	1779.51	0.908	0.892	1.04947
YP_889691.1	hypothetical protein MSMEG_5452	9	9220	10140.9	9470.22	8586.99	9038.81	7884.58	0.931	0.891	0.832566
YP_887883.1	antigen 85-C	2	19150	10752.9	20361	16612	9580.29	15080.2	0.867	0.891	0.740641
YP_886185.1	propionyl-CoA carboxylase beta chain	99	2060	1792.15	1984.24	1990.12	1594.58	2035.02	0.966	0.89	1.0256
YP_885110.1	hypothetical protein MSMEG_0703	2	3281.5	3520.91	3842.2	3196.17	3132.46	3503.8	0.974	0.89	0.911925
YP_890525.1	glutamine-binding periplasmic protein/glutamine transport system permease protein	2	12965	14861.7	12631.5	13774.2	13217.1	9540.89	1.062	0.889	0.755327
YP_888676.1	phosphonoacetaldehyde hydrolase	2	387	524.093	565.958	513.653	466.01	458.109	1.327	0.889	0.809439
YP_886296.1	DEAD/DEAH box helicase	9	4660	5096.69	4230.03	4496.19	4527.93	3449.5	0.965	0.888	0.815479
YP_890504.1	DNA polymerase III subunits gamma and tau	3	1610	1730.95	1361.91	1593.94	1534.89	1743	0.99	0.887	1.27982
YP_887488.1	L-asparaginase	1	487	115.397	202.933	308.653	102.326	534.764	0.634	0.887	2.63517
YP_890606.1	acyl-CoA synthetase	39	1670	1713.47	1695.62	1732.14	1517.84	1387.1	1.037	0.886	0.81805
YP_889161.1	ThiS family protein	6	1275.5	1132.99	1269.46	1189.46	1004.08	1103.29	0.933	0.886	0.869104
YP_887611.1	hypothetical protein MSMEG_3301	5	2700	2491.52	2976.35	3058.89	2208.54	2974.97	1.133	0.886	0.999534
YP_887412.1	phosphoenolpyruvate carboxylase	5	611	660.034	510.49	517.799	584.112	729.141	0.847	0.885	1.42832
YP_890954.1	oxidoreductase, aldo/keto reductase family protein	4	6335	6477.95	6624.64	6099.34	5717.47	6178.08	0.963	0.883	0.93259
YP_888538.1	ubiquinol-cytochrome c reductase cytochrome c subunit	10	3815	4567.79	4040.63	3473.49	4029.09	3175.73	0.91	0.882	0.785951
YP_886993.1	polynucleotide phosphorylase/polyadenylase	81	2530	2543.97	2209.72	2321.8	2242.65	2254.04	0.918	0.882	1.02006
YP_886406.1	monoxygenase	11	5030	4484.74	4202.97	5325.41	3956.61	4161.31	1.059	0.882	0.990086
YP_887484.1	isoleucyl-tRNA synthetase	42	3645	3483.76	2809.5	3537.99	3069.78	3349.12	0.971	0.881	1.19207
YP_888893.1	valyl-tRNA synthetase	35	397	398.643	375.201	331.686	351.32	462.671	0.835	0.881	1.23313
YP_888600.1	malonyl CoA-acyl carrier protein transacylase	7	18300	17134.7	15513.1	19440.5	15093.1	15969.9	1.062	0.881	1.02945
YP_889184.1	UDP-N-acetylglucosamine 1-carboxyvinyltransferase	3	252	153.862	268.774	191.641	135.582	306.622	0.76	0.881	1.14082
YP_888671.1	isochorismatase hydrolase	23	1860	1897.05	1876.01	1778.21	1671.33	1368.85	0.956	0.881	0.729662
YP_890595.1	oxidoreductase, FAD-binding	11	8100	9791.24	10282	8227.66	8612.45	8003.21	1.016	0.88	0.778375
YP_888908.1	2-oxoglutarate ferredoxin oxidoreductase subunit beta	7	3590	3654.23	2814.01	3860.46	3214.75	3011.47	1.075	0.88	1.07017
YP_890854.1	2-methylcitrate dehydratase 2	4	2540	2465.29	2412.65	2837.76	2165.9	2057.84	1.117	0.879	0.852937
YP_888576.1	enoyl-CoA hydratase/isomerase	7	1890	2246.74	3815.15	1520.23	1969.78	5849.55	0.804	0.877	1.53325
YP_886355.1	isovaleryl-CoA dehydrogenase	8	1730	1726.58	1939.14	2165.17	1513.57	1300.41	1.252	0.877	0.670611
YP_888744.1	MarR-family protein transcriptional regulator	2	4640	4414.8	5140.98	4662.04	3871.34	3978.79	1.005	0.877	0.773937
YP_884477.1	ATPase, AAA family protein	14	2650	2605.17	2674.21	2754.84	2285.28	2331.61	1.04	0.877	0.871887
YP_887438.1	FeS assembly protein SufD	3	3890	4388.57	4410.42	3989.45	3845.76	3933.16	1.026	0.876	0.89179
YP_885053.1	extracellular solute-binding protein, family protein 5, putative	66	1665	2740.67	3075.57	1764.39	2400.4	2117.16	1.06	0.876	0.688379
YP_890483.1	putative oxidoreductase	1	966	926.671	1091.33	967.419	810.935	958.195	1.001	0.875	0.878007
YP_888807.1	glycoside hydrolase	16	8170	7404.62	7143.25	9172.05	6463.6	5124.06	1.123	0.873	0.717329
YP_890617.1	UDP-galactopyranose mutase	5	13100	13375.5	16144.5	12161.8	11682.2	12867.2	0.928	0.873	0.797003
YP_887666.1	cis-3-chloroacrylic acid dehalogenase, putative	3	1280	1477.43	1037.21	1492.59	1287.6	976.447	1.166	0.872	0.941413
YP_890566.1	putative aminotransferase	7	926	909.186	763.029	1050.34	791.322	1231.97	1.134	0.87	1.61457
YP_888392.1	3-hydroxyacyl-CoA dehydrogenase	1	3680	3802.85	4031.61	4873.95	3308.55	3905.79	1.324	0.87	0.968791
YP_887854.1	linalool 8-monooxygenase	1	3610	4362.35	5339.4	3980.24	3794.6	4152.18	1.103	0.87	0.777649
YP_889309.1	ABC transporter, permease protein SugB	1	8990	10490.6	8423.98	10687.7	9124.08	7017.64	1.189	0.87	0.833055
YP_885644.1	hypothetical protein MSMEG_1253	2	1435	1372.52	1330.79	1588.87	1193.81	1392.58	1.107	0.87	1.04643
YP_885936.1	50S ribosomal protein L13	35	3440	3549.32	2146.58	3805.18	3086.84	3942.29	1.106	0.87	1.83654
YP_887922.1	short chain dehydrogenase	2	35650	40126.6	36888.8	36808	34918.8	34951.3	1.032	0.87	0.947479
YP_884556.1	mce associated membrane protein	11	460	616.323	487.04	468.968	535.507	336.737	1.019	0.869	0.691396
YP_886195.1	transcriptional regulator, LytR family protein	6	346	579.169	433.826	365.316	503.53	324.418	1.056	0.869	0.747805
YP_884555.1	mce-family protein mce1f	2	1198	1294.72	1052.55	977.093	1124.74	704.502	0.816	0.869	0.66933
YP_885534.1	NAD(P)H-dependent glycerol-3-phosphate dehydrogenase	2	1766.5	1838.04	1637.9	1723.85	1596.71	1681.4	0.976	0.869	1.02656
YP_889229.1	bifunctional sulfate adenylyltransferase subunit 1/adenylylsulfate kinase protein	12	2215	2504.63	2214.23	2570.57	2174.43	2267.73	1.161	0.868	1.02416
YP_885925.1	eptc-inducible aldehyde dehydrogenase	11	412	396.021	478.021	329.844	343.645	411.568	0.801	0.868	0.860983
YP_885303.1	eptc-inducible aldehyde dehydrogenase	12	1230	1114.63	1073.29	1142.48	967.835	1095.08	0.929	0.868	1.0203
YP_886962.1	transcription elongation factor NusA	5	7740	8917.02	8902.01	8494.86	7734.15	7702.06	1.098	0.867	0.865206
YP_885902.1	50S ribosomal protein L36	10	5840	6272.51	6408.18	6748.9	5436.08	6570.48	1.156	0.867	1.02533
YP_886450.1	putative cell division protein FtsX	9	3200	3864.04	3544.57	2810.12	3342.65	2308.79	0.878	0.865	0.651361
YP_889147.1	alkylhydroperoxide reductase	50	6235	5678.04	4658.45	6085.52	4911.66	5781.11	0.976	0.865	1.241
YP_889192.1	F0F1 ATP synthase subunit B	11	7220	7684.37	6232.31	6044.06	6642.67	8258.73	0.837	0.864	1.32515
YP_890156.1	hypothetical protein MSMEG_5930	2	7600	7098.65	7386.77	8135.53	6131.04	8491.44	1.07	0.864	1.14955
YP_888185.1	proteasome beta subunit	6	7245	8003.46	8807.3	6882.49	6902.75	8783.46	0.95	0.862	0.997292
YP_885752.1	ABC transporter, ATP-binding protein	19	4300	4283.67	4536.69	4053.94	3692.27	4124.8	0.943	0.862	0.909211
YP_886878.1	ribosome recycling factor	27	4080	4327.38	4635.9	3952.6	3726.38	4526.33	0.969	0.861	0.976366
YP_887935.1	6-phosphogluconate dehydrogenase	12	10600	10097.2	9605.51	10319.1	8689.2	8605.51	0.974	0.861	0.895893
YP_885827.1	50S ribosomal protein L29	1	8220	11889.4	7422.85	9305.64	10232.6	6634.36	1.132	0.861	0.893776
YP_887256.1	pyridoxine biosynthesis protein	48	1635	1814	1605.43	1686.07	1560.47	2806.14	1.031	0.86	1.74791
YP_889444.1	carnitinyl-CoA dehydratase	18	10400	9966.08	10327	9195.08	8569.82	7537.8	0.884	0.86	0.729909
YP_890025.1	hypothetical protein MSMEG_5797	3	12800	14774.3	12536.8	14188.8	12705.5	10859.5	1.109	0.86	0.866216
YP_886826.1	4-aminobutyrate aminotransferase	3	6550	5507.57	5582.92	7693.28	4732.58	3677.64	1.175	0.859	0.658732
YP_886631.1	3-hydroxyacyl-CoA dehydrogenase type-2	2	4510	4462.88	3526.53	5049	3832.97	3572.7	1.12	0.859	1.01309
YP_884485.1	hypothetical protein MSMEG_0067	5	2840	2762.53	3174.78	2939.11	2370.56	3148.36	1.035	0.858	0.991678
YP_888605.1	short chain dehydrogenase	7	6030	6967.51	6818.56	6698.22	5977.55	6552.23	1.111	0.858	0.960941
YP_886854.1	putative oxidoreductase	2	10875	15543.6	21488.4	11028.6	13319.5	13423.9	1.014	0.857	0.624703
YP_890539.1	glycerol dehydratase large subunit	2	2190	2509	2971.84	2906.86	2148.85	2340.73	1.327	0.856	0.787637
YP_890086.1	aldehyde dehydrogenase (NAD) family protein	2	6275	6088.93	6042.9	6569.23	5210.11	6086.82	1.047	0.856	1.00727
YP_888959.1	hypothetical protein MSMEG_4698	1	5480	5306.5	5312.34	5601.81	4544.99	6077.7	1.022	0.856	1.14407
YP_889202.1	peptide chain release factor 1	2	43180	41359.2	43346.5	43566.1	35396.3	36402.3	1.009	0.856	0.839797
YP_889960.1	allantoicase	1	1250	1066.55	1127.41	1234.61	912.408	1003.82	0.988	0.855	0.890383
YP_885855.1	ribosomal protein L30	10	12155	11364.8	10597.6	11595.2	9720.99	9271.68	0.954	0.855	0.874883
YP_890569.1	serine esterase, cutinase family protein	2	992.5	849.739	950.179	985.385	724.81	711.346	0.993	0.853	0.748644
YP_884499.1	membrane-anchored mycosin mycp1	2	5925.5	6983.25	5212.68	6136.2	5956.24	3673.08	1.036	0.853	0.704644
YP_890166.1	2-keto-4-pentenoate hydratase	8	8810	8960.73	8721.62	8269.12	7640.35	8016.9	0.939	0.853	0.919199
YP_887119.1	ATP/GTP-binding integral membrane protein	7	1390	1381.26	1280.73	1271.46	1176.75	1396.23	0.915	0.852	1.09018
YP_886954.1	cobyrinic acid a,c-diamide synthase	3	433	346.19	211.953	222.046	295.04	258.256	0.513	0.852	1.21846
YP_887464.1	hypothetical protein MSMEG_3149	3	2300	3112.21	2146.58	2404.73	2651.95	2400.05	1.046	0.852	1.11808
YP_885729.1	(3R)-hydroxyacyl-ACP dehydratase subunit HadB	13	10400	9703.82	10282	9305.64	8245.78	7546.93	0.895	0.85	0.733998
YP_889428.1	2-nitropropane dioxygenase	10	472	544.2	689.522	447.777	462.6	581.761	0.949	0.85	0.843717
YP_888961.1	putative ABC transporter ATP-binding protein	40	4760	4974.3	4469.04	5076.64	4225.22	4749.91	1.067	0.849	1.06285
YP_886780.1	50S ribosomal protein L19	19	13800	14861.7	12987.7	17413.5	12620.2	17430	1.262	0.849	1.34204
YP_889236.1	carbonic anhydrase	12	4965	4663.95	4437.47	4574.51	3960.88	5096.69	0.921	0.849	1.14856
YP_890399.1	acetyl-coenzyme A synthetase	11	20700	16085.6	15964.1	21098.9	13643.5	17612.5	1.019	0.848	1.10326
YP_884740.1	aldehyde dehydrogenase	2	2835.5	2950.48	2621	2901.79	2502.73	2839.91	1.023	0.848	1.08352
YP_885962.1	chaperonin GroEL	154	2715	2911.14	3098.11	2579.78	2468.62	2495.87	0.95	0.848	0.80561
YP_889914.1	ferredoxin/ferredoxin--NADP reductase	3	6110	4615.87	5664.09	4689.68	3913.98	4927.86	0.768	0.848	0.870018
YP_890664.1	transcriptional regulator, ArsR family protein	1	1510	1127.74	1271.72	110.562	955.044	822.223	0.073	0.847	0.646546
YP_888548.1	hypothetical protein MSMEG_4271	2	2822.5	3231.98	2970.04	2659.94	2738.08	2887.36	0.942	0.847	0.972162
YP_887681.1	alcohol dehydrogenase	5	4870	5385.18	5537.82	4781.81	4544.99	6661.74	0.982	0.844	1.20295
YP_889670.1	50S ribosomal protein L25/general stress protein Ctc	17	11600	11714.5	12266.2	13912.4	9891.53	12228.4	1.199	0.844	0.996919
YP_886051.1	thymidine phosphorylase	3	7260	7859.22	8225.56	7536.65	6625.62	7528.68	1.038	0.843	0.915278
YP_885306.1	dihydrolipoamide dehydrogenase	74	2165	2133.09	2250.3	2248.1	1799.23	2806.14	1.038	0.843	1.24701
YP_885851.1	30S ribosomal protein S8	17	14700	13375.5	12627	20177.6	11255.9	26555.7	1.373	0.842	2.1031
YP_884794.1	Mmp14a protein	3	444	395.146	229.089	172.293	332.56	375.978	0.388	0.842	1.64119
YP_886559.1	putative acyl-CoA dehydrogenase	4	14950	17615.5	17903.2	16031.5	14837.3	13004.1	1.072	0.842	0.726354
YP_886248.1	acyltransferase, ws/dgat/mgat subfamily protein	1	11300	10140.9	9740.8	9674.19	8527.18	16334.9	0.856	0.841	1.67696
YP_887945.1	glycine dehydrogenase	14	1875	1814	1718.17	2248.1	1526.37	1364.29	1.199	0.841	0.794036
YP_886773.1	D-alanyl-D-alanine carboxypeptidase	3	8400	9791.24	7711.46	8172.38	8220.2	6460.97	0.973	0.84	0.83784
YP_886454.1	serine esterase, cutinase family protein	4	7750	9240.48	9817.46	6841.03	7759.73	6725.62	0.883	0.84	0.685067
YP_889611.1	ectoine/hydroxyectoine ABC transporter solute-binding protein	4	2560	3610.52	3210.85	2570.57	3031.41	2162.78	1.004	0.84	0.673585
YP_885773.1	putative acyl-CoA dehydrogenase	3	4990	5306.5	5664.09	6108.56	4459.72	6360.59	1.224	0.84	1.12297
YP_885233.1	exodeoxyribonuclease III	1	50200	49393.3	56731.1	51411.4	41442.1	57309.2	1.024	0.839	1.01019
YP_885427.1	geranylgeranyl reductase	44	2605	3606.15	2683.23	3054.28	3022.89	2714.89	1.172	0.838	1.0118
YP_886276.1	muconate cycloisomerase	3	2530	1608.56	1830.91	2248.1	1347.29	1523.99	0.889	0.838	0.832366
YP_890731.1	hypothetical protein MSMEG_6518	11	2500	2238	2759.89	3316.86	1875.98	1715.63	1.327	0.838	0.621628
YP_889156.1	ribonuclease PH	7	140	177.466	143.406	149.259	148.373	271.945	1.066	0.836	1.89633
YP_885472.1	hypothetical protein MSMEG_1076	8	4525	3352.62	3882.79	3745.29	2801.18	1782.7	0.828	0.836	0.459129
YP_890244.1	D-xylose-binding periplasmic protein	2	29200	33744.8	28636.1	28792.2	28225	21901.6	0.986	0.836	0.764824
YP_887578.1	transporter	1	2610	2692.59	2326.97	2008.55	2251.18	1743	0.77	0.836	0.749045
YP_885828.1	30S ribosomal protein S17	60	4060	3475.01	3319.09	3943.38	2903.5	3294.37	0.971	0.836	0.992552
YP_889655.1	septum formation initiator subfamily protein, putative	3	1920	1879.57	1614.45	2238.88	1569	2135.41	1.166	0.835	1.32269
YP_887245.1	glycine betaine/carnitine/choline transport ATP-binding protein opuCA	1	4420	3942.72	4581.78	3897.31	3282.96	3668.52	0.882	0.833	0.800675
YP_886842.1	hypothetical protein MSMEG_2503	3	594	882.96	1055.25	719.575	735.896	766.556	1.211	0.833	0.726419
YP_886789.1	methylmalonate-semialdehyde dehydrogenase	15	6910	5699.9	7630.29	6550.81	4741.11	6132.45	0.948	0.832	0.803698
YP_886989.1	iron repressor protein	5	4360	5743.61	4617.86	4800.24	4775.22	4316.44	1.101	0.831	0.934728
YP_890089.1	short chain dehydrogenase	1	16900	15298.8	16054.3	16215.8	12705.5	14053.5	0.96	0.83	0.875376
YP_890672.1	ferredoxin-dependent glutamate synthase 1	58	4640	4528.45	3968.47	4081.58	3751.96	3787.15	0.88	0.829	0.95431
YP_886494.1	phosphoglucomutase	19	2660	2089.38	2326.97	2837.76	1731.02	1943.77	1.067	0.828	0.835322
YP_887352.1	elongation factor P	22	16750	15517.4	16144.5	16768.6	12833.4	13186.6	1.001	0.827	0.816787
YP_885742.1	hypothetical protein MSMEG_1356	2	17115	14665	19400.4	16962.1	12121.4	13460.4	0.991	0.827	0.693818
YP_886434.1	CAIB/BAIF family protein	3	6680	5586.25	5068.82	6274.4	4621.73	4699.72	0.939	0.827	0.927182
YP_890011.1	phosphate ABC transporter, phosphate-binding protein PstS	19	6150	6871.35	5682.13	5822.94	5670.57	3413	0.947	0.825	0.600655
YP_887867.1	bacterioferritin	4	8975	10761.6	14146.7	9812.39	8881.06	16572.2	1.093	0.825	1.17145
YP_891079.1	branched-chain amino acid transport system ATP-binding protein	3	6010	8112.74	5564.88	5684.74	6693.84	3285.24	0.946	0.825	0.590352
YP_887654.1	nitrilase/cyanide hydratase and apolipoprotein N-acyltransferase	2	2200	1704.72	2173.64	1907.2	1402.72	1186.34	0.867	0.823	0.545783
YP_888189.1	L-ectoine synthase	4	2895	4152.53	4432.96	3229.34	3419.4	2810.71	1.115	0.823	0.634047
YP_886889.1	aldehyde dehydrogenase (NAD) family protein	3	23700	20369.3	22097.2	21191.1	16713.3	16973.7	0.894	0.821	0.768141
YP_884658.1	hypothetical protein MSMEG_0243	12	5620	6307.48	5357.44	6223.73	5176	4165.87	1.107	0.821	0.777586
YP_889209.1	homoserine dehydrogenase	15	4150	4266.18	3580.64	4007.88	3496.14	3741.52	0.966	0.82	1.04493
YP_886741.1	50S ribosomal protein L28	13	6620	6862.61	6547.98	7527.44	5627.94	5803.93	1.137	0.82	0.886369
YP_886451.1	SsrA-binding protein	4	10045	11583.4	12085.8	11129.9	9495.01	9344.69	1.108	0.82	0.773195
YP_889380.1	hypothetical protein MSMEG_5134	3	5980	8322.55	5844.48	6993.05	6813.22	6552.23	1.169	0.819	1.1211
YP_890640.1	[Mn] superoxide dismutase	34	3480	2867.43	4410.42	3911.13	2349.24	2911.09	1.124	0.819	0.660049
YP_891011.1	sugar ABC transporter substrate-binding protein	11	5400	6171.98	5375.48	5141.14	5048.09	9764.47	0.952	0.818	1.81648
YP_884786.1	acetyl-CoA acetyltransferase	10	29800	30247.9	42616	27225.9	24728.8	37552.1	0.914	0.818	0.881175
YP_890236.1	short chain dehydrogenase	1	11200	12413.9	12176	11793.3	10147.3	9308.18	1.053	0.817	0.76447
YP_884869.1	DNA gyrase subunit A	27	3490	3531.84	3481.43	4063.16	2882.19	2500.43	1.164	0.816	0.71822
YP_884453.1	protein phosphatase 2C	4	3630	4615.87	4252.58	2916.08	3764.75	3016.03	0.803	0.816	0.709225
YP_886798.1	hypothetical protein MSMEG_2458	2	12810	14507.6	13596.5	11811.7	11835.7	9061.79	0.922	0.816	0.666478
YP_886510.1	trans-2-enoyl-CoA reductase	1	1910	2089.38	1866.99	1621.58	1705.44	1980.27	0.849	0.816	1.06068
YP_885643.1	hypothetical protein MSMEG_1252	19	2510	2334.16	1596.41	3104.95	1901.56	1432.73	1.237	0.815	0.897471
YP_889758.1	acetyl-CoA acetyltransferase	2	20035	19027.3	21610.1	16925.2	15510.9	16923.6	0.845	0.815	0.78313
YP_886283.1	putative acetyl-CoA carboxylase biotin carboxyl carrier protein subunit	2	883.5	823.95	755.363	1278.84	670.663	1158.5	1.447	0.814	1.53371
YP_886317.1	hypothetical protein MSMEG_1951	15	11100	8235.13	8766.72	8771.26	6693.84	6251.08	0.79	0.813	0.713047
YP_889866.1	oxidoreductase, short chain dehydrogenase/reductase family protein	1	6000	5192.85	5546.84	5657.09	4220.95	4663.22	0.943	0.813	0.840698
YP_885322.1	heparin-binding hemagglutinin	32	2205	2557.09	1803.85	2413.94	2063.58	2655.57	1.095	0.807	1.47217
YP_884870.1	DNA topoisomerase IV subunit B	11	2380	2211.77	2110.51	2828.55	1773.65	1624.37	1.188	0.802	0.769659
YP_884727.1	phosphogluconate dehydratase	5	5970	5446.38	7513.04	5574.17	4340.33	7683.81	0.934	0.797	1.02273
YP_887275.1	NAD dependent epimerase/dehydratase family protein	4	6510	6504.18	6489.35	5813.72	5184.53	5443.46	0.893	0.797	0.83883
YP_888375.1	oxidoreductase, aldo/keto reductase family protein	2	4595	5004.9	4775.7	6071.7	3986.46	3828.22	1.321	0.797	0.801604
YP_885903.1	30S ribosomal protein S13	15	1260	1267.62	1190.54	1299.1	1006.21	1523.99	1.031	0.794	1.28008
YP_886400.1	monooxygenase, flavin-binding family protein	5	2090	2718.82	1659.54	1547.87	2157.38	976.447	0.741	0.793	0.588383
YP_884946.1	GntR-family protein transcriptional regulator	1	5780	7247.26	6944.83	6808.78	5738.79	5758.3	1.178	0.792	0.829149
YP_886040.1	transcriptional regulator, AsnC family protein	3	3690	4589.64	3355.16	3768.33	3632.58	4882.23	1.021	0.791	1.45514
YP_890522.1	para-nitrobenzyl esterase	1	1070	909.186	1794.83	930.564	717.136	1314.1	0.87	0.789	0.732156
YP_886705.1	NAD-dependent DNA ligase LigA	28	3900	3426.93	2804.99	3809.79	2698.85	3294.37	0.977	0.788	1.17447
YP_889828.1	pyruvate dehydrogenase	4	2618.5	2099.87	2602.06	2530.95	1653.42	1419.95	0.967	0.787	0.545705
YP_885901.1	translation initiation factor IF-1	4	6055	6827.64	6786.99	6361.93	5359.33	6889.88	1.051	0.785	1.01516
YP_885866.1	adenylate kinase	23	7710	8340.04	8063.21	7656.43	6548.87	6241.96	0.993	0.785	0.774128
YP_888977.1	carboxyl transferase domain-containing protein	12	6880	7675.63	4451	5173.39	6028.72	3600.08	0.752	0.785	0.808824
YP_889303.1	short chain alcohol dehydrogenase	21	2880	3085.99	2940.28	2413.94	2413.19	3385.62	0.838	0.782	1.15146
YP_888660.1	ABC transporter oligopeptide binding protein	3	1200	1363.78	768.441	820.002	1065.9	1241.09	0.683	0.782	1.61508
YP_887798.1	putative secreted protein	4	25800	40082.9	33686.9	21605.7	31294.8	23042.3	0.837	0.781	0.684014
YP_890303.1	hypothetical protein MSMEG_6081	4	1415	1639.16	1226.62	1432.7	1279.08	990.135	1.013	0.78	0.807207
YP_890597.1	catalase/peroxidase HPI	25	5480	5254.05	6692.29	5030.58	4093.05	3513.38	0.918	0.779	0.52499
YP_890422.1	secreted protein	5	11600	13812.6	8685.54	11516.9	10744.2	6935.51	0.993	0.778	0.798512
YP_884819.1	acyl-CoA-dehydrogenase	64	2550	2076.27	1646.01	2565.96	1615.9	1519.42	1.006	0.778	0.923093
YP_890227.1	enoyl-CoA hydratase	2	2660	2891.47	2965.98	2664.55	2245.63	1929.17	1.002	0.777	0.650431
YP_890121.1	virulence factor mce family protein	2	1251	1970.49	1506.67	1382.49	1529.35	1571.44	1.105	0.776	1.04299
YP_887761.1	DoxD family protein/pyridine nucleotide-disulfide oxidoreductase	2	120	132.007	108.231	110.562	102.326	109.508	0.921	0.775	1.0118
YP_891104.1	myo-inositol-1-phosphate synthase	85	2880	2430.32	2381.08	2579.78	1884.51	2171.91	0.896	0.775	0.912152
YP_890720.1	glycogen debranching enzyme GlgX	3	2500	2692.59	2832.05	2303.38	2080.63	2162.78	0.921	0.773	0.763682
YP_888533.1	NLP/P60 family protein	7	3580	3995.17	4356.3	3952.6	3086.84	3340	1.104	0.773	0.766704
YP_885990.1	extracellular solute-binding protein, family protein 3	1	911	1084.03	866.75	1142.48	837.369	764.731	1.254	0.772	0.882297
YP_887512.1	hydrolase, NUDIX family protein	3	8470	8707.21	9740.8	7628.79	6693.84	7118.02	0.901	0.769	0.730743
YP_884653.1	O-acetylhomoserine/O-acetylserine sulfhydrylase	5	6140	6093.3	5240.19	5859.79	4681.42	3604.64	0.954	0.768	0.687884
YP_885548.1	formyl-coenzyme A transferase	2	230	257.457	299.439	274.563	197.404	140.079	1.194	0.767	0.467804
YP_890763.1	hypothetical protein MSMEG_6551	1	4010	3636.75	4410.42	3924.96	2788.39	2828.96	0.979	0.767	0.641426
YP_885983.1	FAD dependent oxidoreductase	8	823	991.8	985.805	1035.14	759.345	644.729	1.258	0.766	0.654013
YP_884551.1	virulence factor Mce family protein	2	2490	3278.32	2633.62	2699.56	2511.25	2482.18	1.084	0.766	0.942497
YP_887908.1	sorbitol dehydrogenase	7	3510	4362.35	8009.1	3362.93	3342.65	3449.5	0.958	0.766	0.430698
YP_888637.1	universal stress protein family protein	3	120	133.755	108.231	110.562	102.326	151.486	0.921	0.765	1.39965
YP_886039.1	hypothetical protein MSMEG_1662	6	6890	3802.85	5718.21	7624.18	2903.5	5051.06	1.107	0.764	0.883329
YP_885820.1	50S ribosomal protein L4	31	9570	10578	8748.68	10503.4	8066.71	7519.55	1.098	0.763	0.859507
YP_890017.1	putative thiosulfate sulfurtransferase	166	3735	3313.28	3125.17	3616.3	2524.05	2993.22	0.968	0.762	0.957778
YP_888927.1	IolD protein	1	17300	15211.4	15693.5	16123.6	11597	11224.6	0.932	0.762	0.715237
YP_890239.1	putative acyl-CoA dehydrogenase	1	3960	3933.98	3246.93	3703.83	2993.04	2308.79	0.935	0.761	0.71107
YP_884530.1	extracellular solute-binding protein, family protein 3	9	4520	5472.6	3616.72	3593.27	4152.74	4279.94	0.795	0.759	1.18338
YP_890715.1	hypothetical protein MSMEG_6502	2	5705	6788.3	5113.92	6431.03	5146.15	2737.7	1.127	0.758	0.535343
YP_889674.1	acyl-CoA synthetase	7	9890	9966.08	8992.2	9674.19	7520.97	8304.36	0.978	0.755	0.923507
YP_886796.1	5,10-methylenetetrahydromethanopterin reductase	2	2925	2360.39	2773.42	2916.08	1782.61	1524.44	0.997	0.755	0.549662
YP_884512.1	peroxisomal hydratase-dehydrogenase-epimerase	17	1900	1381.26	1650.52	1925.62	1040.32	2126.28	1.013	0.753	1.28825
YP_888983.1	hypothetical protein MSMEG_4723	11	4180	4677.06	3039.49	4164.51	3513.2	4097.43	0.996	0.751	1.34806
YP_889732.1	acyl-CoA dehydrogenase fadE12	3	2430	2194.29	2317.95	1722.93	1645.75	2062.4	0.709	0.75	0.889753
YP_887461.1	invasin 1	1	9800	7832.99	7522.06	7287.89	5866.7	4581.09	0.744	0.749	0.60902
YP_886579.1	enoyl-CoA hydratase	4	2215	1971.36	2160.11	2234.28	1474.35	1649.01	1.009	0.748	0.76339
YP_885014.1	putative acyl-CoA dehydrogenase	4	4120	3335.14	4130.82	3501.13	2489.94	3709.58	0.85	0.747	0.898026
YP_889724.1	peptidase S1 and S6, chymotrypsin/Hap	17	1860	1486.17	1443.08	1557.08	1108.53	1341.47	0.837	0.746	0.92959
YP_884914.1	glucosidase	5	2500	3016.05	2687.74	2644.28	2242.65	2409.18	1.058	0.744	0.896358
YP_886439.1	antigen 85-C	3	7290	9966.08	8766.72	7472.16	7410.12	7273.16	1.025	0.744	0.829633
YP_888890.1	ribonuclease, Rne/Rng family protein	42	3480	4174.39	3021.45	3482.71	3099.63	3271.55	1.001	0.743	1.08278
YP_891110.1	putative transcriptional regulatory protein	3	973	1206.42	661.111	1142.48	895.354	695.376	1.174	0.742	1.05183
YP_887302.1	hypothetical protein MSMEG_2983	2	10680	19669.9	26336.2	8858.79	14538.8	17795.1	0.829	0.739	0.675687
YP_885177.1	short chain dehydrogenase	2	5365	4104.45	5307.83	4058.55	3031.41	3276.12	0.756	0.739	0.617223
YP_888664.1	monooxygenase, NtaA/SnaA/SoxA family protein	2	2621	2576.32	1979.73	2154.58	1904.55	3023.33	0.822	0.739	1.52715
YP_886817.1	fumarylacetoacetate hydrolase family protein	2	11880	13668.4	12735.2	11093.1	10087.7	14149.4	0.934	0.738	1.11104
YP_889371.1	YceI like family protein	4	6750	5691.16	10128.6	5910.47	4199.64	5009.99	0.876	0.738	0.494637
YP_886545.1	acyl-CoA dehydrogenase family protein	2	13110	13222.5	12261.7	11627.4	9738.04	10946.2	0.887	0.736	0.89272
YP_888104.1	universal stress protein family protein, putative	28	1500	1757.18	1921.1	2137.53	1291.87	1309.53	1.425	0.735	0.681658
YP_887427.1	estradiol 17-beta-dehydrogenase 8	1	4750	4467.25	5925.65	4468.55	3282.96	3677.64	0.941	0.735	0.620631
YP_884731.1	hypothetical protein MSMEG_0317	19	4460	7745.57	4527.67	5574.17	5687.63	5630.54	1.25	0.734	1.24359
YP_887374.1	lipoprotein, nlpa family protein	22	2530	3448.79	2719.31	2501.47	2532.57	1825.13	0.989	0.734	0.671176
YP_884493.1	hypothetical protein MSMEG_0077	2	5767.5	5214.27	4276.03	5822.94	3822.73	3848.29	1.01	0.733	0.899969
YP_890616.1	bifunctional udp-galactofuranosyl transferase glft	16	689	677.956	850.516	555.114	496.282	540.24	0.806	0.732	0.635191
YP_887903.1	sugar-binding transcriptional regulator, LacI family protein	41	1560	2404.1	2723.82	1704.5	1756.6	1304.97	1.093	0.731	0.479097
YP_888447.1	alcohol dehydrogenase B	3	849	845.368	1136.43	872.519	615.662	1022.07	1.028	0.728	0.899376
YP_888084.1	50S ribosomal protein L20	16	8650	7723.71	7819.69	8209.24	5619.41	6018.38	0.949	0.728	0.769644
YP_887500.1	glycogen debranching enzyme GlgX	2	13065	13244.4	11535.6	13074	9627.19	8368.24	1.001	0.727	0.725426
YP_888754.1	DNA primase	8	4560	6290	3630.25	4887.77	4566.3	4174.99	1.072	0.726	1.15006
YP_888405.1	3-hydroxyisobutyrate dehydrogenase	3	1780	2596.43	2092.47	2202.03	1884.51	1679.12	1.237	0.726	0.802461
YP_887923.1	hypothetical protein MSMEG_3620	5	5910	6084.55	6367.59	4671.25	4408.55	4863.98	0.79	0.725	0.763865
YP_885525.1	tryptophan-rich sensory protein	3	5650	6058.33	6773.46	4569.9	4391.5	3047.97	0.809	0.725	0.449988
YP_888805.1	sulfate-binding protein	33	8050	8829.6	8649.47	7527.44	6403.91	5110.37	0.935	0.725	0.590831
YP_890813.1	oxidoreductase	4	10490	9756.27	9930.2	9577.44	7077.56	9718.84	0.913	0.725	0.978715
YP_887781.1	inv protein	2	56035	57152	47233.8	53143.5	41314.2	35530.8	0.948	0.723	0.752232
YP_887499.1	malto-oligosyltrehalose trehalohydrolase	1	273	468.581	486.138	363.934	337.676	285.633	1.333	0.721	0.587556
YP_887582.1	dihydroxyacetone kinase	3	2930	2509	2290.89	2717.99	1799.23	1989.4	0.928	0.717	0.868394
YP_885724.1	metallo-beta-lactamase family protein	5	563	452.845	369.789	316.023	323.18	1450.98	0.561	0.714	3.9238
YP_888280.1	short chain dehydrogenase	2	4645	6023.36	5943.69	5168.78	4267.85	4923.3	1.113	0.709	0.828324
YP_886436.1	homogentisate 1,2-dioxygenase	6	4570	3811.59	3688.88	4404.06	2703.12	5922.56	0.964	0.709	1.60552
YP_885547.1	FAD dependent oxidoreductase	1	13800	11714.5	9470.22	11793.3	8288.42	8340.86	0.855	0.708	0.880747
YP_890644.1	hypothetical protein MSMEG_6431	1	174000	180963	159641	175057	127908	99469.8	1.006	0.707	0.623085
YP_887201.1	aldehyde dehydrogenase	2	2364.5	2887.54	2060.9	2630.46	2038	2098.9	1.112	0.706	1.01844
YP_886396.1	aryl-alcohol dehydrogenase	1	1940	2019.44	1785.81	1557.08	1424.04	1058.58	0.803	0.705	0.592771
YP_887576.1	arabitol-phosphate dehydrogenase	9	5960	4458.51	5700.17	5030.58	3138	3066.22	0.844	0.704	0.537918
YP_887901.1	periplasmic sugar-binding proteins	21	4020	5594.99	6196.23	3409	3939.56	3650.27	0.848	0.704	0.589111
YP_886600.1	hypothetical protein MSMEG_2249	3	609	777.179	361.672	856.856	546.592	827.698	1.407	0.703	2.28853
YP_886729.1	DNA-binding protein HU	31	6850	5437.63	6042.9	6928.56	3820.18	6853.38	1.011	0.703	1.13412
YP_889843.1	carotenoid oxygenase	3	4280	4152.53	4130.82	3934.17	2916.3	3203.11	0.919	0.702	0.775418
YP_890900.1	putative glutamine-binding periplasmic protein	2	11405	8995.7	10741.9	13852.5	6293.06	6073.13	1.215	0.7	0.565367
YP_885807.1	FMN-dependent dehydrogenase	2	34710	37473.3	39653.2	37706.3	26187	28741.3	1.086	0.699	0.724817
YP_891077.1	endoribonuclease L-PSP family protein	4	10045	9201.14	8460.06	9688.01	6433.76	5388.71	0.964	0.699	0.636958
YP_884631.1	3-hydroxyacyl-CoA dehydrogenase	9	4810	3732.91	2660.68	3630.12	2600.79	3659.39	0.755	0.697	1.37536
YP_886984.1	metallophosphoesterase	5	1330	1145.23	1641.5	1483.38	795.586	1323.22	1.115	0.695	0.806103
YP_885879.1	acyl-CoA dehydrogenase family protein member 8	2	2680	3037.91	2101.49	2367.87	2110.48	1642.62	0.884	0.695	0.781647
YP_885627.1	Mpr protein	6	238.5	168.724	207.443	198.551	116.822	183.426	0.832	0.692	0.884224
YP_890228.1	coenzyme A transferase, subunit A	3	5370	6338.08	6313.48	5242.49	4365.92	4243.44	0.976	0.689	0.672123
YP_887765.1	catalase/peroxidase HPI	24	6980	6460.47	7540.1	5855.19	4442.66	5333.95	0.839	0.688	0.707412
YP_884547.1	acyl-CoA synthetase	1	14300	8593.56	10101.6	12806.8	5909.34	10494.5	0.896	0.688	1.0389
YP_886032.1	hydrolase, alpha/beta fold family protein, putative	3	1670	2063.15	2931.26	995.059	1415.51	3340	0.596	0.686	1.13944
YP_886750.1	putative serine-threonine protein kinase	17	880	1521.14	1289.75	1170.12	1040.32	1469.23	1.33	0.684	1.13916
YP_884961.1	sulfonate binding protein	10	5045	6687.76	5307.83	5150.35	4557.78	2810.71	1.021	0.682	0.529539
YP_888603.1	3-oxoacyl-(acyl carrier protein) synthase II	6	453	492.185	488.393	639.878	329.576	313.01	1.413	0.67	0.640899
YP_888150.1	glycosyl transferase, group 2 family protein	3	11200	9703.82	10372.1	11424.8	6506.24	8651.13	1.02	0.67	0.834074
YP_888251.1	lactate 2-monooxygenase	5	3560	2902.4	2182.66	3786.75	1944.2	1514.86	1.064	0.67	0.694044
YP_887426.1	extracellular solute-binding protein, family protein 1	5	1010	1302.58	1046.23	752.744	869.772	967.321	0.745	0.668	0.924575
YP_888737.1	modulator of DNA gyrase	2	185.5	216.806	159.641	175.057	143.683	288.371	0.944	0.663	1.80637
YP_885768.1	MmpL5 protein	4	3263	5670.18	2656.17	3337.13	3750.68	1200.48	1.023	0.661	0.45196
YP_891131.1	ParB-like partition proteins	2	6676.5	7899.43	5235.68	6933.63	5190.07	3536.2	1.039	0.657	0.675404
YP_885767.1	MmpS5 protein	4	6245	8847.08	5104.9	6661.37	5802.75	2920.21	1.067	0.656	0.572042
YP_890225.1	short chain dehydrogenase	8	5285	5866	5389.01	5214.85	3841.49	4143.05	0.987	0.655	0.768798
YP_886193.1	biotin-[acetyl-CoA-carboxylase] ligase	2	2112.5	2490.65	1785.81	2229.67	1628.69	1867.11	1.055	0.654	1.04553
YP_890238.1	putative acyl-CoA dehydrogenase	2	4490	4899.99	4153.37	4201.36	3198.97	2669.26	0.936	0.653	0.642673
YP_890586.1	hypothetical protein MSMEG_6373	7	1230	1320.07	1397.98	1253.04	861.245	829.523	1.019	0.652	0.593371
YP_889678.1	resuscitation-promoting factor RpfB	1	3790	8156.45	18128.7	3814.39	5312.43	12684.7	1.006	0.651	0.699701
YP_891078.1	branched chain amino acid transport ATP-binding protein	2	3860	4956.81	3905.34	3593.27	3223.27	2541.5	0.931	0.65	0.650776
YP_886038.1	D-alanyl-D-alanine carboxypeptidase	2	3125	3536.21	3152.23	2722.59	2293.81	1683.69	0.871	0.649	0.534125
YP_886342.1	chaperonin GroEL	2	5645	7400.25	3264.97	4961.47	4758.17	5890.62	0.879	0.643	1.80419
YP_890490.1	2-isopropylmalate synthase	20	4365	3990.8	3075.57	3464.28	2566.68	2304.23	0.794	0.643	0.749206
YP_886836.1	putative amidase	5	3680	4082.6	3950.43	2975.96	2626.37	2336.17	0.809	0.643	0.591371
YP_888975.1	acyl-CoA dehydrogenase	20	2295	2474.04	1609.94	1768.99	1577.53	930.818	0.771	0.638	0.578171
YP_889933.1	secreted protein	2	2022	8742.18	8514.18	2061.52	5563.98	5530.61	1.02	0.636	0.649577
YP_884574.1	formyl-coenzyme A transferase	21	7050	6801.41	7026	8255.3	4323.28	3622.89	1.171	0.636	0.515641
YP_889493.1	PhoH family protein	3	254	310.347	255.245	248.765	196.978	311.185	0.979	0.635	1.21916
YP_886576.1	acetyl-CoA C-acyltransferase	3	210	323.461	234.501	287.462	204.652	217.191	1.369	0.633	0.926185
YP_889740.1	hypothetical protein MSMEG_5502	1	685	867.224	835.183	327.08	547.445	871.501	0.477	0.631	1.04349
YP_884943.1	transcriptional regulator, TetR family protein	7	507	580.48	486.138	651.395	365.816	556.666	1.285	0.63	1.14508
YP_888974.1	MoaC domain-containing protein	4	3015	5000.52	3481.43	2722.59	3125.21	1806.88	0.903	0.625	0.519005
YP_887905.1	ribose transport ATP-binding protein RbsA	6	3230	4379.83	5551.35	2653.49	2732.96	2614.5	0.822	0.624	0.470967
YP_885880.1	methylmalonate-semialdehyde dehydrogenase	19	6050	6644.05	4780.21	5159.57	4110.1	3321.74	0.853	0.619	0.694896
YP_889443.1	long-chain specific acyl-CoA dehydrogenase	14	4420	5275.9	4288.66	4063.16	3236.06	2778.77	0.919	0.613	0.647934
YP_890265.1	putative acyl-CoA dehydrogenase	3	1050	1661.01	1172.5	1188.54	1014.73	796.671	1.132	0.611	0.679462
YP_889175.1	acetyl-CoA acetyltransferase	67	2990	3051.02	2498.33	2773.27	1858.93	1387.1	0.928	0.609	0.555211
YP_891114.1	proline-rich 28 kDa antigen	2	4509	3164.23	2819.87	3167.14	1922.45	1902.7	0.702	0.608	0.674748
YP_891076.1	aldehyde dehydrogenase	3	1330	1984.47	1623.47	1382.03	1202.33	1012.95	1.039	0.606	0.623942
YP_890132.1	putative acyl-CoA dehydrogenase	1	483	556.002	314.772	311.417	336.824	450.808	0.645	0.606	1.43217
YP_889809.1	substrate binding protein	3	2610	2535.23	2299.91	2524.5	1534.89	1514.86	0.967	0.605	0.658661
YP_885417.1	secreted protein	4	5110	5804.8	7035.02	4703.5	3508.93	4298.19	0.92	0.604	0.610971
YP_885444.1	nudix hydrolase	2	145.5	170.035	160.092	292.99	102.326	338.106	2.014	0.602	2.11195
YP_890461.1	alcohol dehydrogenase, iron-containing	2	45550	14927.3	5894.08	22112.4	8898.11	5822.18	0.485	0.596	0.9878
YP_890998.1	AP endonuclease, family protein 2	1	4620	4414.8	4509.63	3537.99	2558.15	2473.06	0.766	0.579	0.548395
YP_890999.1	3-hydroxybutyryl-CoA dehydrogenase	2	10225	11614	10110.6	9522.16	6681.05	5607.72	0.931	0.575	0.554639
YP_884542.1	mandelate racemase/muconate lactonizing enzyme	2	2720	3273.94	3413.79	2478.43	1880.24	1761.25	0.911	0.574	0.515924
YP_888976.1	acetyl-/propionyl-coenzyme A carboxylase alpha chain	2	1265	1993.22	1560.33	1543.26	1129.85	1733.88	1.22	0.567	1.11122
YP_890969.1	hypothetical protein MSMEG_6760	2	953.5	916.617	1330.34	1101.01	519.305	798.496	1.155	0.567	0.600219
YP_884501.1	PTS system, Fru family protein, IIABC components	4	2710	6150.12	6872.67	2985.18	3462.04	3248.74	1.102	0.563	0.472704
YP_887907.1	sorbitol utilization protein SOU2	5	2990	3968.95	5168.03	3031.24	2234.12	2792.45	1.014	0.563	0.540332
YP_890967.1	glycerol kinase	23	5220	3785.36	4004.55	4938.44	2106.21	1870.76	0.946	0.556	0.467159
YP_887397.1	hypothetical protein MSMEG_3081	5	745	1346.3	317.478	515.957	742.717	786.633	0.693	0.552	2.47776
YP_886727.1	isopropylmalate isomerase large subunit	10	2860	3894.64	2737.34	2814.73	2140.32	2368.11	0.984	0.55	0.865113
YP_887625.1	dihydrodipicolinate reductase N-terminus domain-containing protein	2	5500	9087.49	4566.45	6265.19	5001.19	3135.12	1.139	0.55	0.686556
YP_888935.1	ATP-dependent Clp protease proteolytic subunit	20	12950	13768.9	13619.1	11655.1	7559.35	9764.47	0.9	0.549	0.71697
YP_885751.1	50S ribosomal protein L7/L12	66	9745	12588.7	7089.13	9950.59	6706.63	6415.35	1.021	0.533	0.904955
YP_886249.1	glycine betaine transporter OpuD	3	3170	4283.67	3147.72	2856.19	2225.59	930.818	0.901	0.52	0.295712
YP_885219.1	membrane protein	6	9765	13615.9	7075.61	9388.57	7064.77	6041.19	0.961	0.519	0.853806
YP_890948.1	1-aminocyclopropane-1-carboxylate deaminase	13	7520	7177.33	7819.69	6504.74	3726.38	2655.57	0.865	0.519	0.3396
YP_890234.1	transcriptional regulator, TetR family protein	3	278	425.744	321.085	378.675	219.149	320.311	1.362	0.515	0.997588
YP_886253.1	hypothetical protein MSMEG_1887	3	1410	944.155	430.218	1041.13	475.817	223.579	0.738	0.504	0.519687
YP_890980.1	hypothetical protein MSMEG_6772	8	13590	12671.8	14611.2	14373.1	6233.37	15253.6	1.058	0.492	1.04396
YP_886029.1	O-acetylhomoserine aminocarboxypropyltransferase	2	486	579.169	405.416	350.113	281.823	1559.58	0.72	0.487	3.84686
YP_884500.1	phosphocarrier protein HPr	3	3260	5525.06	7882.83	3298.44	2651.95	3139.23	1.012	0.48	0.398236
YP_888642.1	formamidase	2	13125	12357.1	12572.8	11733.4	5909.34	10166	0.894	0.478	0.808568
YP_885552.1	5-oxovalerate dehydrogenase	2	2138	2266.41	2611.98	2146.75	1076.56	1266.64	1.004	0.475	0.484937
YP_886058.1	flavin-containing monooxygenase FMO	2	113700	103813	50417.6	115583	47922.8	8692.2	1.017	0.462	0.172404
YP_888190.1	diaminobutyrate--2-oxoglutarate aminotransferase	4	3905	7269.12	8198.5	4076.98	3334.13	2459.37	1.044	0.459	0.299978
YP_890773.1	nonspecific lipid-transfer protein	3	4300	4519.7	4139.84	4505.41	2012.41	1496.61	1.048	0.445	0.361514
YP_884970.1	hypothetical protein MSMEG_0559	7	8490	16785	6926.79	7997.33	7017.87	8176.6	0.942	0.418	1.18043
YP_887577.1	maltose/maltodextrin-binding protein	3	566	840.123	690.875	448.698	338.529	158.787	0.793	0.403	0.229834
YP_888096.1	lipoprotein LpqH	5	630	2307.93	4617.86	770.249	895.354	1022.07	1.223	0.388	0.221331
YP_884657.1	hypothetical protein MSMEG_0242	1	4080	8602.3	11093.7	3851.25	3300.02	3111.85	0.944	0.384	0.280507
YP_886054.1	aspartate ammonia-lyase	1	14200	12938.4	8369.87	15755.1	4928.71	3285.24	1.11	0.381	0.392508
YP_889726.1	DNA-binding response regulator	1	340	274.504	195.718	372.226	102.326	109.508	1.095	0.373	0.55952
YP_885732.1	transcription antitermination protein NusG	5	1280	1818.37	454.57	1124.05	410.157	397.879	0.878	0.226	0.875286
